# Supplementary material for: In silico profiling of systemic effects of drugs to predict unexpected interactions
Source: Sci Rep. 2018 Jan 25;8:1612. doi: 10.1038/s41598-018-19614-5 (PMC5785495; doi:10.1038/s41598-018-19614-5)
Supplement: Supplementary file 2 — Dataset 1 [file 41598_2018_19614_MOESM2_ESM.xlsx]

## Sheet: P-scores for Iyer gold standard
Supplementary Data 1. P-scores of phenotypic effects of drug pairs for gold standard built by Iyer method.
Phenotype term	Drug 1	Drug 2	Class	P-score
acute renal failure	cefoxitin	fentanyl	0	4.77155
acute renal failure	econazole	piperacillin	0	4.26708
acute renal failure	ibuprofen	metolazone	1	2.63133
acute renal failure	sulfamethoxazole	azelastine	0	5.08536
acute renal failure	hydrochlorothiazide	ibuprofen	1	11.2343
acute renal failure	hydrochlorothiazide	etodolac	1	7.7613
acute renal failure	hydrochlorothiazide	meloxicam	1	7.21329
acute renal failure	hydrochlorothiazide	ketorolac	1	7.86025
acute renal failure	hydrochlorothiazide	nabumetone	1	6.67974
acute renal failure	hydrochlorothiazide	piroxicam	1	8.76512
acute renal failure	hydrochlorothiazide	sulindac	1	9.61963
acute renal failure	hydrochlorothiazide	naproxen	1	10.4879
acute renal failure	azathioprine	estradiol	0	13.4649
acute renal failure	telmisartan	celecoxib	1	11.8839
acute renal failure	metronidazole	promethazine	0	7.08511
acute renal failure	chlorhexidine	clindamycin	0	0
acute renal failure	naproxen	telmisartan	1	11.789
acute renal failure	diclofenac	metformin	1	12.3625
acute renal failure	diclofenac	hydrochlorothiazide	1	10.4183
acute renal failure	gemcitabine	ezetimibe	0	7.64797
acute renal failure	amlodipine	montelukast	0	8.57824
acute renal failure	diltiazem	megestrol	0	0
acute renal failure	hydromorphone	potassium chloride	0	4.98276
acute renal failure	lidocaine	budesonide	0	8.84781
acute renal failure	fluconazole	ketorolac	0	6.32954
acute renal failure	fluconazole	alemtuzumab	0	0.900027
acute renal failure	chlorothiazide	ibuprofen	1	8.35243
acute renal failure	heparin	quetiapine	0	9.17307
acute renal failure	chlorothiazide	ketorolac	1	5.84392
acute renal failure	neomycin	valganciclovir	0	0.848404
bradycardia	calcium carbonate	levetiracetam	0	0
bradycardia	hydralazine	fenofibrate	0	3.18529
bradycardia	clarithromycin	tamsulosin	1	1.77708
bradycardia	captopril	cefazolin	0	0
bradycardia	flecainide	metoprolol	1	5.8518
bradycardia	itraconazole	tamsulosin	1	1.77708
bradycardia	bupropion	pregabalin	0	8.31109
bradycardia	carvedilol	paroxetine	1	8.82736
bradycardia	carvedilol	linezolid	1	4.99053
bradycardia	carvedilol	escitalopram	1	1.35865
bradycardia	carvedilol	insulin glargine	1	0.834277
bradycardia	carvedilol	sertraline	1	8.22432
bradycardia	carvedilol	insulin lispro	1	0.790908
bradycardia	carvedilol	insulin detemir	1	0.761582
bradycardia	econazole	sertraline	0	5.15161
bradycardia	amiodarone	fentanyl	1	8.74251
bradycardia	amiodarone	propranolol	1	9.08878
bradycardia	amiodarone	verapamil	1	8.93896
bradycardia	amiodarone	metoprolol	1	8.51418
bradycardia	benzocaine	cisplatin	0	2.29353
bradycardia	diphenhydramine	simvastatin	0	6.73381
bradycardia	ibuprofen	piroxicam	0	7.65045
bradycardia	fluocinonide	metoprolol	0	0.728812
bradycardia	ganciclovir	azithromycin	0	3.98087
bradycardia	gabapentin	dolasetron	0	5.20994
bradycardia	methylprednisolone	duloxetine	0	6.0991
bradycardia	hydrocodone	papaverine	0	0.82512
bradycardia	salmeterol	celecoxib	0	4.14076
bradycardia	oxymetazoline	sertraline	0	4.59132
bradycardia	famotidine	tolterodine	0	3.79995
bradycardia	cyclobenzaprine	tegaserod	0	2.3827
bradycardia	pseudoephedrine	capecitabine	0	3.04
bradycardia	loperamide	tacrolimus	0	6.04614
bradycardia	loperamide	metronidazole	0	5.09206
bradycardia	diazepam	olanzapine	1	8.12816
bradycardia	diazepam	rituximab	0	0.480873
bradycardia	acetazolamide	estradiol	0	2.63053
bradycardia	naproxen	meropenem	0	4.57048
bradycardia	tetracycline	nabumetone	0	3.06969
bradycardia	oxacillin	meropenem	0	0.491314
bradycardia	midazolam	olanzapine	1	7.09662
bradycardia	amphotericin b	atenolol	0	7.15758
bradycardia	epinephrine	metoprolol	1	7.41362
bradycardia	verapamil	carvedilol	1	8.50259
bradycardia	trazodone	atorvastatin	0	7.35668
bradycardia	lactulose	oxycodone	0	2.12354
bradycardia	propranolol	paroxetine	1	9.09318
bradycardia	propranolol	verapamil	1	8.75862
bradycardia	propranolol	pyridostigmine	1	5.75211
bradycardia	propranolol	linezolid	1	5.14081
bradycardia	propranolol	escitalopram	1	1.35865
bradycardia	propranolol	insulin glargine	1	0.834277
bradycardia	propranolol	sertraline	1	8.47198
bradycardia	propranolol	insulin lispro	1	0.790908
bradycardia	cimetidine	propranolol	1	7.56791
bradycardia	cimetidine	metoprolol	1	7.08946
bradycardia	sotalol	verapamil	1	6.31519
bradycardia	fluoxetine	propranolol	1	10.1941
bradycardia	fluoxetine	carvedilol	1	9.89605
bradycardia	fluoxetine	metoprolol	1	9.54958
bradycardia	fluoxetine	hydralazine	0	8.49967
bradycardia	loratadine	imiquimod	0	4.83121
bradycardia	lansoprazole	celecoxib	0	8.33067
bradycardia	prochlorperazine	cefepime	0	1.73263
bradycardia	norepinephrine	atorvastatin	0	7.71382
bradycardia	diltiazem	propranolol	1	7.58741
bradycardia	diltiazem	metoprolol	1	7.10772
bradycardia	metformin	budesonide	0	7.57622
bradycardia	hydromorphone	itraconazole	0	4.65642
bradycardia	bupivacaine	haloperidol	0	6.93371
bradycardia	chlorambucil	ibuprofen	0	6.18811
bradycardia	lidocaine	clarithromycin	0	5.80813
bradycardia	metoprolol	thalidomide	1	8.43912
bradycardia	metoprolol	verapamil	1	8.2049
bradycardia	metoprolol	linezolid	1	4.8158
bradycardia	metoprolol	escitalopram	1	1.35865
bradycardia	lovastatin	oxycodone	0	5.35891
bradycardia	citalopram	propranolol	1	8.85072
bradycardia	citalopram	carvedilol	1	8.59199
bradycardia	citalopram	metoprolol	1	8.29117
bradycardia	azithromycin	ketorolac	0	5.32455
bradycardia	caffeine	naratriptan	0	5.10504
bradycardia	lorazepam	olanzapine	1	5.19056
bradycardia	ramipril	tolterodine	0	3.84306
bradycardia	acetic acid	citalopram	0	7.86314
bradycardia	atenolol	thalidomide	1	8.2154
bradycardia	atenolol	diltiazem	1	6.9193
bradycardia	atenolol	verapamil	1	7.98739
bradycardia	atenolol	epinephrine	1	7.21708
bradycardia	atenolol	flecainide	1	5.69666
bradycardia	atenolol	linezolid	1	4.68813
bradycardia	timolol	verapamil	1	5.2268
bradycardia	heparin	mannitol	0	5.56022
bradycardia	heparin	pilocarpine	0	7.61594
bradycardia	dexmedetomidine	sildenafil	0	4.57337
bradycardia	ketoconazole	tamsulosin	1	1.77708
bradycardia	timolol	insulin glargine	1	0.834277
bradycardia	chlordiazepoxide	olanzapine	1	4.39275
bradycardia	acetylcysteine	atenolol	0	0.420462
bradycardia	magnesium oxide	atorvastatin	0	0.0724797
bradycardia	magnesium oxide	simvastatin	0	0.0724797
bradycardia	nitrofurantoin	omeprazole	0	5.99792
bradycardia	nitrofurantoin	pregabalin	0	6.34932
bradycardia	cefotaxime	morphine	0	1.77203
cardiac arrhythmias	clobetasol	hydrocortisone	0	0
cardiac arrhythmias	cefepime	daptomycin	0	0.23207
cardiac arrhythmias	cefazolin	lansoprazole	0	1.51895
cardiac arrhythmias	cefazolin	trimethoprim	0	0.430574
cardiac arrhythmias	dexamethasone	levetiracetam	0	0.224857
cardiac arrhythmias	dexamethasone	nystatin	0	0.369605
cardiac arrhythmias	metoclopramide	ofloxacin	0	1.85935
cardiac arrhythmias	clarithromycin	moxifloxacin	1	1.78957
cardiac arrhythmias	clarithromycin	gatifloxacin	1	0.359582
cardiac arrhythmias	clarithromycin	levofloxacin	1	0.0972102
cardiac arrhythmias	mitoxantrone	fludarabine	0	1.59622
cardiac arrhythmias	captopril	potassium chloride	1	1.74669
cardiac arrhythmias	captopril	spironolactone	1	1.68504
cardiac arrhythmias	captopril	triamterene	1	1.35555
cardiac arrhythmias	captopril	trimethoprim	1	0.430574
cardiac arrhythmias	domperidone	metoclopramide	0	1.66978
cardiac arrhythmias	ofloxacin	fexofenadine	0	1.78694
cardiac arrhythmias	terazosin	esomeprazole	0	0.151341
cardiac arrhythmias	levofloxacin	telithromycin	1	0.0972102
cardiac arrhythmias	pioglitazone	losartan	0	2.11485
cardiac arrhythmias	amiodarone	fluconazole	1	1.83455
cardiac arrhythmias	amiodarone	digoxin	1	2.07938
cardiac arrhythmias	rosuvastatin	sitagliptin	0	0.472729
cardiac arrhythmias	clonazepam	digoxin	1	0.465772
cardiac arrhythmias	glipizide	trimethoprim	0	0.430574
cardiac arrhythmias	amoxicillin	citric acid	0	0
cardiac arrhythmias	ibuprofen	naproxen	0	2.19069
cardiac arrhythmias	thalidomide	enoxaparin	0	0.13223
cardiac arrhythmias	ganciclovir	prednisone	0	1.79311
cardiac arrhythmias	gabapentin	sildenafil	0	1.93506
cardiac arrhythmias	gabapentin	valdecoxib	0	1.79545
cardiac arrhythmias	azathioprine	insulin glargine	0	0
cardiac arrhythmias	oxymetazoline	pimecrolimus	0	0.529045
cardiac arrhythmias	ondansetron	sodium bicarbonate	0	1.38125
cardiac arrhythmias	bumetanide	digoxin	1	1.57444
cardiac arrhythmias	diazepam	digoxin	1	2.31807
cardiac arrhythmias	potassium chloride	irbesartan	1	1.94005
cardiac arrhythmias	potassium chloride	ramipril	1	1.90536
cardiac arrhythmias	potassium chloride	quinapril	1	1.86466
cardiac arrhythmias	potassium chloride	losartan	1	2.16815
cardiac arrhythmias	potassium chloride	lisinopril	1	1.96743
cardiac arrhythmias	potassium chloride	benazepril	1	2.00313
cardiac arrhythmias	potassium chloride	spironolactone	1	2.00062
cardiac arrhythmias	potassium chloride	valsartan	1	1.98182
cardiac arrhythmias	potassium chloride	fosinopril	1	1.81316
cardiac arrhythmias	potassium chloride	triamterene	1	1.60942
cardiac arrhythmias	meropenem	dexmedetomidine	0	0.201836
cardiac arrhythmias	dolasetron	moxifloxacin	1	1.63906
cardiac arrhythmias	dolasetron	levofloxacin	1	0.0972102
cardiac arrhythmias	oxacillin	cefepime	0	0
cardiac arrhythmias	furosemide	spironolactone	0	1.94711
cardiac arrhythmias	furosemide	valganciclovir	0	1.56787
cardiac arrhythmias	tamoxifen	exemestane	0	0.285478
cardiac arrhythmias	enalapril	potassium chloride	1	2.0205
cardiac arrhythmias	enalapril	spironolactone	1	1.94918
cardiac arrhythmias	enalapril	triamterene	1	1.56805
cardiac arrhythmias	enalapril	trimethoprim	1	0.430574
cardiac arrhythmias	lamotrigine	ketorolac	0	1.66006
cardiac arrhythmias	fluorouracil	methylprednisolone	0	2.10403
cardiac arrhythmias	ciprofloxacin	fluvastatin	0	1.87564
cardiac arrhythmias	ciprofloxacin	valsartan	0	1.97987
cardiac arrhythmias	ciprofloxacin	pegaspargase	0	0.0139806
cardiac arrhythmias	cefdinir	levofloxacin	0	0
cardiac arrhythmias	haloperidol	moxifloxacin	1	1.90462
cardiac arrhythmias	haloperidol	piperacillin	0	0.371321
cardiac arrhythmias	haloperidol	ziprasidone	1	0.518995
cardiac arrhythmias	haloperidol	dolasetron	1	1.67564
cardiac arrhythmias	haloperidol	sodium bicarbonate	0	1.55903
cardiac arrhythmias	haloperidol	levofloxacin	1	0.0972102
cardiac arrhythmias	chlorpromazine	haloperidol	1	2.59284
cardiac arrhythmias	duloxetine	montelukast	0	1.59236
cardiac arrhythmias	fluoxetine	atorvastatin	0	2.31524
cardiac arrhythmias	lansoprazole	tadalafil	0	1.70726
cardiac arrhythmias	betamethasone	codeine	0	1.40308
cardiac arrhythmias	trimethoprim	quinapril	1	0.430574
cardiac arrhythmias	trimethoprim	ramipril	1	0.430574
cardiac arrhythmias	trimethoprim	lisinopril	1	0.430574
cardiac arrhythmias	trimethoprim	benazepril	1	0.430574
cardiac arrhythmias	methylphenidate	oxymetazoline	0	1.53461
cardiac arrhythmias	spironolactone	ramipril	1	1.83811
cardiac arrhythmias	spironolactone	quinapril	1	1.79884
cardiac arrhythmias	spironolactone	lisinopril	1	1.89799
cardiac arrhythmias	spironolactone	benazepril	1	1.93243
cardiac arrhythmias	pramipexole	ezetimibe	0	1.68533
cardiac arrhythmias	mupirocin	tamsulosin	0	0.0261546
cardiac arrhythmias	alprazolam	digoxin	1	1.54896
cardiac arrhythmias	digoxin	diltiazem	1	1.88408
cardiac arrhythmias	digoxin	propafenone	1	2.31807
cardiac arrhythmias	digoxin	lorazepam	1	1.5434
cardiac arrhythmias	digoxin	verapamil	1	2.01165
cardiac arrhythmias	digoxin	hydrochlorothiazide	1	1.81069
cardiac arrhythmias	digoxin	furosemide	1	1.90428
cardiac arrhythmias	digoxin	metolazone	1	6.30117
cardiac arrhythmias	digoxin	temazepam	1	1.46853
cardiac arrhythmias	triamterene	ramipril	1	1.47869
cardiac arrhythmias	triamterene	quinapril	1	1.4471
cardiac arrhythmias	triamterene	lisinopril	1	1.52686
cardiac arrhythmias	triamterene	benazepril	1	1.55457
cardiac arrhythmias	triamterene	fosinopril	1	1.40714
cardiac arrhythmias	amitriptyline	levobupivacaine	0	1.40587
cardiac arrhythmias	valproic acid	levofloxacin	0	0.0972102
cardiac arrhythmias	bupivacaine	tobramycin	0	0.169993
cardiac arrhythmias	clotrimazole	piperacillin	0	0.371321
cardiac arrhythmias	moxifloxacin	telithromycin	1	1.64769
cardiac arrhythmias	azithromycin	rofecoxib	0	1.81907
cardiac arrhythmias	azithromycin	moxifloxacin	1	1.74729
cardiac arrhythmias	azithromycin	modafinil	0	1.52997
cardiac arrhythmias	azithromycin	ketorolac	0	1.61616
cardiac arrhythmias	azithromycin	gatifloxacin	1	0.359582
cardiac arrhythmias	azithromycin	cisapride	1	1.3324
cardiac arrhythmias	azithromycin	levofloxacin	1	0.0972102
cardiac arrhythmias	caffeine	omeprazole	0	2.0434
cardiac arrhythmias	caffeine	oxymetazoline	0	1.60843
cardiac arrhythmias	erythromycin	moxifloxacin	1	1.65206
cardiac arrhythmias	erythromycin	gatifloxacin	1	0.359582
cardiac arrhythmias	erythromycin	cisapride	1	1.25978
cardiac arrhythmias	erythromycin	levofloxacin	1	0.0972102
cardiac arrhythmias	valsartan	mometasone	0	0.351934
cardiac arrhythmias	folic acid	leflunomide	0	5.35287
cardiac arrhythmias	doxycycline	scopolamine	0	0.126101
cardiac arrhythmias	quinapril	sertraline	0	1.79204
cardiac arrhythmias	formoterol	sertraline	0	0.438161
cardiac arrhythmias	glucosamine	rofecoxib	0	2.56294
cardiac arrhythmias	estradiol	gabapentin	0	7.00152
cardiac arrhythmias	glucosamine	hydrochlorothiazide	0	1.85435
cardiac arrhythmias	codeine	rosiglitazone	0	1.75868
cardiac arrhythmias	bacitracin	desmopressin	0	0
cardiac arrhythmias	mercaptopurine	ranitidine	0	1.74065
cardiac arrhythmias	ranitidine	pegaspargase	0	0.0139806
cardiac arrhythmias	oxycodone	valganciclovir	0	1.33195
hyperglycemia	medroxyprogesterone	simvastatin	0	0
hyperglycemia	cefepime	enoxaparin	0	0
hyperglycemia	cefazolin	lisinopril	0	0
hyperglycemia	desonide	diclofenac	0	4.68796
hyperglycemia	dexamethasone	dobutamine	1	12.4492
hyperglycemia	dexamethasone	salmeterol	1	10.8862
hyperglycemia	dexamethasone	brimonidine	1	8.88345
hyperglycemia	dexamethasone	epinephrine	1	12.5396
hyperglycemia	dexamethasone	formoterol	1	9.61592
hyperglycemia	quetiapine	aripiprazole	0	11.3541
hyperglycemia	budesonide	salmeterol	1	8.42546
hyperglycemia	budesonide	formoterol	1	7.44229
hyperglycemia	budesonide	pirbuterol	1	1.98395
hyperglycemia	flecainide	furosemide	0	3.49522
hyperglycemia	domperidone	lisinopril	0	0
hyperglycemia	glipizide	phenytoin	1	7.14173
hyperglycemia	memantine	tolterodine	0	2.08933
hyperglycemia	methylprednisolone	terbutaline	1	9.38605
hyperglycemia	methylprednisolone	salmeterol	1	8.52134
hyperglycemia	methylprednisolone	brimonidine	1	6.95363
hyperglycemia	methylprednisolone	formoterol	1	7.52698
hyperglycemia	cyclobenzaprine	tazobactam	0	0
hyperglycemia	chlorhexidine	glucosamine	0	0.988796
hyperglycemia	guaifenesin	terbinafine	0	0.267428
hyperglycemia	terbutaline	budesonide	1	9.28044
hyperglycemia	prednisolone	salmeterol	1	8.72638
hyperglycemia	prednisolone	brimonidine	1	7.12095
hyperglycemia	prednisolone	formoterol	1	7.7081
hyperglycemia	temozolomide	enoxaparin	0	0.869752
hyperglycemia	dobutamine	methylprednisolone	1	9.7448
hyperglycemia	dobutamine	prednisolone	1	9.97928
hyperglycemia	dobutamine	prednisone	1	10.7696
hyperglycemia	dobutamine	budesonide	1	9.63515
hyperglycemia	dobutamine	triamcinolone	1	6.39341
hyperglycemia	dobutamine	piperacillin	0	3.67849
hyperglycemia	dobutamine	tirofiban	0	1.2161
hyperglycemia	dobutamine	hydrocortisone	1	9.69898
hyperglycemia	fentanyl	fexofenadine	0	5.74776
hyperglycemia	fentanyl	infliximab	0	2.86634
hyperglycemia	fentanyl	pemetrexed	0	3.05619
hyperglycemia	potassium chloride	bosentan	0	9.83216
hyperglycemia	tetracycline	losartan	0	10.388
hyperglycemia	hydrocortisone	formoterol	1	7.49158
hyperglycemia	hydrocortisone	salmeterol	1	8.48127
hyperglycemia	epinephrine	methylprednisolone	1	9.8155
hyperglycemia	epinephrine	prednisolone	1	10.0517
hyperglycemia	epinephrine	prednisone	1	10.8477
hyperglycemia	epinephrine	budesonide	1	9.70505
hyperglycemia	epinephrine	triamcinolone	1	6.39341
hyperglycemia	epinephrine	hydrocortisone	1	9.76934
hyperglycemia	latanoprost	sildenafil	0	1.73938
hyperglycemia	prednisone	terbutaline	1	10.3731
hyperglycemia	prednisone	salmeterol	1	9.41748
hyperglycemia	prednisone	brimonidine	1	7.6849
hyperglycemia	prednisone	formoterol	1	8.31855
hyperglycemia	prednisone	pirbuterol	1	1.98395
hyperglycemia	triamcinolone	salmeterol	1	6.39341
hyperglycemia	triamcinolone	brimonidine	1	6.39341
hyperglycemia	triamcinolone	formoterol	1	6.39341
hyperglycemia	triamcinolone	pirbuterol	1	0
hyperglycemia	hydroxyzine	valsartan	0	2.7344
hyperglycemia	piroxicam	tramadol	0	9.65717
hyperglycemia	cyclophosphamide	docetaxel	0	12.4988
hyperglycemia	cyclophosphamide	oxymetazoline	0	2.20087
hyperglycemia	cimetidine	sertraline	0	10.3981
hyperglycemia	droperidol	methylprednisolone	0	2.65398
hyperglycemia	lansoprazole	terazosin	0	3.57181
hyperglycemia	betamethasone	terbutaline	1	6.76306
hyperglycemia	betamethasone	dobutamine	1	7.02156
hyperglycemia	betamethasone	epinephrine	1	7.0725
hyperglycemia	betamethasone	salmeterol	1	6.14
hyperglycemia	betamethasone	formoterol	1	5.42352
hyperglycemia	trimethoprim	levetiracetam	0	0
hyperglycemia	zolpidem	solifenacin	0	1.71829
hyperglycemia	spironolactone	sitagliptin	0	8.07749
hyperglycemia	progesterone	ondansetron	0	4.3098
hyperglycemia	bupivacaine	clobetasol	0	0
hyperglycemia	metoprolol	azelastine	0	7.27327
hyperglycemia	fluconazole	nystatin	0	0
hyperglycemia	calcitriol	clonidine	0	12.6336
hyperglycemia	oxycodone	montelukast	0	6.8942
hyperglycemia	glucosamine	pioglitazone	1	10.39
hyperglycemia	glucosamine	metformin	1	11.2612
hyperglycemia	glucosamine	phenobarbital	0	12.7398
hyperglycemia	simvastatin	sildenafil	0	11.6549
hyperglycemia	neomycin	capecitabine	0	0.733298
hyperglycemia	bacitracin	scopolamine	0	0
hyperglycemia	glucosamine	atorvastatin	0	11.1363
hyperglycemia	atorvastatin	fexofenadine	0	5.74776
hyperglycemia	ceftazidime	lactulose	0	0
hyperglycemia	codeine	gemfibrozil	0	0
hyperglycemia	clindamycin	hydrocodone	0	0
hyperglycemia	nystatin	prednisone	0	4.26406
hyperglycemia	cefotaxime	azithromycin	0	0
hyperkalemia	medroxyprogesterone	azelastine	0	0
hyperkalemia	medroxyprogesterone	famciclovir	0	0
hyperkalemia	medroxyprogesterone	adapalene	0	0
hyperkalemia	clobetasol	loratadine	0	0
hyperkalemia	phenazopyridine	rabeprazole	0	0
hyperkalemia	cefepime	docetaxel	0	0
hyperkalemia	cefotetan	meropenem	0	0
hyperkalemia	cefazolin	nitric oxide	0	1.1958
hyperkalemia	cefazolin	itraconazole	0	0
hyperkalemia	hydralazine	sirolimus	0	5.02827
hyperkalemia	desonide	fluoxetine	0	0.493064
hyperkalemia	metoclopramide	mexiletine	0	3.17279
hyperkalemia	captopril	ibuprofen	1	5.56502
hyperkalemia	captopril	celecoxib	1	7.77105
hyperkalemia	captopril	diclofenac	1	5.26753
hyperkalemia	captopril	pravastatin	1	5.2531
hyperkalemia	captopril	potassium chloride	1	4.95738
hyperkalemia	captopril	losartan	1	5.19325
hyperkalemia	captopril	spironolactone	1	4.91955
hyperkalemia	captopril	valsartan	1	4.54363
hyperkalemia	captopril	ketorolac	1	3.92764
hyperkalemia	captopril	sulindac	1	4.85101
hyperkalemia	captopril	trimethoprim	1	3.73966
hyperkalemia	captopril	triamterene	1	2.94745
hyperkalemia	captopril	piperacillin	0	2.39157
hyperkalemia	captopril	simvastatin	1	7.92434
hyperkalemia	captopril	naproxen	1	5.32283
hyperkalemia	flecainide	trimethoprim	0	1.65594
hyperkalemia	carvedilol	eplerenone	0	5.9432
hyperkalemia	bicalutamide	sildenafil	0	0
hyperkalemia	econazole	sildenafil	0	5.69105
hyperkalemia	amiodarone	metformin	0	7.61849
hyperkalemia	benzocaine	triamterene	0	1.78016
hyperkalemia	diphenhydramine	nicotine	0	3.02284
hyperkalemia	diphenhydramine	darbepoetin alfa	0	0
hyperkalemia	clonazepam	phenazopyridine	0	0
hyperkalemia	glipizide	potassium chloride	0	1.38809
hyperkalemia	amoxicillin	enalapril	0	4.15458
hyperkalemia	amoxicillin	erlotinib	0	4.12918
hyperkalemia	ibuprofen	quinapril	1	6.68861
hyperkalemia	ibuprofen	lisinopril	1	7.08547
hyperkalemia	ibuprofen	benazepril	1	7.57911
hyperkalemia	ibuprofen	ramipril	1	6.95916
hyperkalemia	ibuprofen	abatacept	0	0.327323
hyperkalemia	ibuprofen	tetracycline	0	7.51472
hyperkalemia	ibuprofen	fosinopril	1	5.84678
hyperkalemia	ibuprofen	terconazole	0	0.13447
hyperkalemia	fenofibrate	tramadol	0	3.26542
hyperkalemia	sulfamethoxazole	testosterone	0	2.66881
hyperkalemia	letrozole	celecoxib	0	0
hyperkalemia	gabapentin	rofecoxib	0	5.43911
hyperkalemia	dipyridamole	oxybutynin	0	0
hyperkalemia	telmisartan	celecoxib	1	7.77105
hyperkalemia	methylprednisolone	anidulafungin	0	3.82792
hyperkalemia	hydrocodone	terazosin	0	0
hyperkalemia	salmeterol	tamsulosin	0	0
hyperkalemia	famotidine	fluorouracil	0	0
hyperkalemia	famotidine	raloxifene	0	0
hyperkalemia	ondansetron	capecitabine	0	0
hyperkalemia	triazolam	azithromycin	0	0
hyperkalemia	guaifenesin	pilocarpine	0	0
hyperkalemia	prednisolone	venlafaxine	0	5.99518
hyperkalemia	dobutamine	sumatriptan	0	6.44493
hyperkalemia	dobutamine	lidocaine	0	4.22458
hyperkalemia	loperamide	mexiletine	0	0
hyperkalemia	naproxen	telmisartan	1	7.70545
hyperkalemia	naproxen	quinapril	1	6.39752
hyperkalemia	naproxen	lisinopril	1	6.77711
hyperkalemia	naproxen	benazepril	1	7.24927
hyperkalemia	naproxen	ramipril	1	6.6563
hyperkalemia	naproxen	fosinopril	1	5.59232
hyperkalemia	etoposide	erlotinib	0	0
hyperkalemia	potassium chloride	thalidomide	0	7.87567
hyperkalemia	potassium chloride	telmisartan	1	7.17642
hyperkalemia	potassium chloride	losartan	1	7.55567
hyperkalemia	potassium chloride	candesartan	1	7.06541
hyperkalemia	potassium chloride	irbesartan	1	6.54754
hyperkalemia	potassium chloride	ramipril	1	6.1993
hyperkalemia	potassium chloride	benazepril	1	6.75156
hyperkalemia	potassium chloride	spironolactone	1	7.15745
hyperkalemia	potassium chloride	quinapril	1	5.95829
hyperkalemia	potassium chloride	valsartan	1	6.61054
hyperkalemia	potassium chloride	lisinopril	1	6.31182
hyperkalemia	potassium chloride	eplerenone	1	5.60852
hyperkalemia	potassium chloride	triamterene	1	4.28824
hyperkalemia	potassium chloride	fosinopril	1	5.20837
hyperkalemia	meropenem	caspofungin	0	0
hyperkalemia	meropenem	pegfilgrastim	0	0
hyperkalemia	etodolac	lisinopril	1	3.30816
hyperkalemia	modafinil	sumatriptan	0	0
hyperkalemia	lisinopril	celecoxib	1	7.77105
hyperkalemia	lisinopril	lenalidomide	0	5.74664
hyperkalemia	lisinopril	telmisartan	1	6.28025
hyperkalemia	lisinopril	losartan	1	6.61214
hyperkalemia	lisinopril	pravastatin	1	5.2531
hyperkalemia	lisinopril	candesartan	1	6.1831
hyperkalemia	lisinopril	irbesartan	1	5.7299
hyperkalemia	lisinopril	valsartan	1	5.78503
hyperkalemia	lisinopril	eplerenone	1	4.90814
hyperkalemia	lisinopril	fluvastatin	1	4.37789
hyperkalemia	lisinopril	ketorolac	1	5.00074
hyperkalemia	lisinopril	meloxicam	1	3.08507
hyperkalemia	lisinopril	nabumetone	1	2.42447
hyperkalemia	lisinopril	simvastatin	1	7.92434
hyperkalemia	lisinopril	oxaliplatin	0	4.66367
hyperkalemia	tamsulosin	tolterodine	0	0
hyperkalemia	amphotericin b	piperacillin	0	2.39157
hyperkalemia	tamoxifen	gemcitabine	0	9.50726
hyperkalemia	sumatriptan	levofloxacin	0	0
hyperkalemia	prednisone	mometasone	0	2.47091
hyperkalemia	sulindac	lisinopril	1	6.17639
hyperkalemia	labetalol	metoclopramide	0	3.0331
hyperkalemia	amiloride	spironolactone	1	6.49071
hyperkalemia	amiloride	potassium chloride	1	6.54063
hyperkalemia	diclofenac	lisinopril	1	6.70671
hyperkalemia	diclofenac	ramipril	1	6.58715
hyperkalemia	diclofenac	benazepril	1	7.17396
hyperkalemia	diclofenac	enalapril	1	7.56856
hyperkalemia	enalapril	potassium chloride	1	7.12292
hyperkalemia	enalapril	irbesartan	1	6.46622
hyperkalemia	enalapril	losartan	1	7.46183
hyperkalemia	enalapril	ketorolac	1	5.64336
hyperkalemia	enalapril	trimethoprim	1	5.37326
hyperkalemia	enalapril	spironolactone	1	7.06856
hyperkalemia	enalapril	triamterene	1	4.23499
hyperkalemia	enalapril	valsartan	1	6.52844
hyperkalemia	enalapril	ibuprofen	1	7.996
hyperkalemia	enalapril	meloxicam	1	3.08507
hyperkalemia	enalapril	naproxen	1	7.64801
hyperkalemia	enalapril	warfarin	0	5.27847
hyperkalemia	enalapril	simvastatin	1	7.92434
hyperkalemia	enalapril	celecoxib	1	7.77105
hyperkalemia	enalapril	nabumetone	1	2.42447
hyperkalemia	enalapril	lovastatin	1	6.83707
hyperkalemia	enalapril	pravastatin	1	5.2531
hyperkalemia	clonidine	finasteride	0	2.22616
hyperkalemia	methotrexate	eszopiclone	0	0.377524
hyperkalemia	piroxicam	lisinopril	1	5.62117
hyperkalemia	benazepril	celecoxib	1	7.77105
hyperkalemia	benazepril	losartan	1	7.0728
hyperkalemia	benazepril	irbesartan	1	6.1291
hyperkalemia	benazepril	pravastatin	1	5.2531
hyperkalemia	benazepril	valsartan	1	6.18807
hyperkalemia	benazepril	ketorolac	1	5.34913
hyperkalemia	benazepril	fluvastatin	1	4.37789
hyperkalemia	benazepril	meloxicam	1	3.08507
hyperkalemia	benazepril	nabumetone	1	2.42447
hyperkalemia	benazepril	simvastatin	1	7.92434
hyperkalemia	benazepril	tamsulosin	0	1.0214
hyperkalemia	cyclophosphamide	benazepril	0	7.73641
hyperkalemia	cyclophosphamide	alteplase	0	1.2627
hyperkalemia	dextromethorphan	methylprednisolone	0	3.09634
hyperkalemia	buspirone	nabumetone	0	0
hyperkalemia	brimonidine	moxifloxacin	0	0
hyperkalemia	fluoxetine	propofol	0	8.64293
hyperkalemia	ketorolac	vardenafil	0	1.44957
hyperkalemia	lansoprazole	flunisolide	0	2.31348
hyperkalemia	betamethasone	fluoxetine	0	2.77811
hyperkalemia	betamethasone	tetracycline	0	2.77811
hyperkalemia	betamethasone	metronidazole	0	0
hyperkalemia	trimethoprim	telmisartan	1	5.41362
hyperkalemia	trimethoprim	losartan	1	5.69971
hyperkalemia	trimethoprim	irbesartan	1	4.93921
hyperkalemia	trimethoprim	ramipril	1	4.67652
hyperkalemia	trimethoprim	benazepril	1	5.09312
hyperkalemia	trimethoprim	quinapril	1	4.49471
hyperkalemia	trimethoprim	valsartan	1	4.98674
hyperkalemia	trimethoprim	lisinopril	1	4.7614
hyperkalemia	trimethoprim	fosinopril	1	3.929
hyperkalemia	allopurinol	quinine	0	2.94117
hyperkalemia	allopurinol	erythromycin	0	2.55993
hyperkalemia	allopurinol	pegfilgrastim	0	0.562035
hyperkalemia	nitric oxide	epoprostenol	0	6.63126
hyperkalemia	spironolactone	tacrolimus	1	8.20185
hyperkalemia	spironolactone	telmisartan	1	7.12165
hyperkalemia	spironolactone	losartan	1	7.498
hyperkalemia	spironolactone	candesartan	1	7.01149
hyperkalemia	spironolactone	irbesartan	1	6.49757
hyperkalemia	spironolactone	ramipril	1	6.15199
hyperkalemia	spironolactone	benazepril	1	6.70003
hyperkalemia	spironolactone	quinapril	1	5.91282
hyperkalemia	spironolactone	valsartan	1	6.56009
hyperkalemia	spironolactone	lisinopril	1	6.26365
hyperkalemia	spironolactone	eplerenone	1	5.56572
hyperkalemia	spironolactone	tretinoin	0	8.81448
hyperkalemia	spironolactone	trimethoprim	1	5.39931
hyperkalemia	spironolactone	triamterene	1	4.25551
hyperkalemia	spironolactone	fosinopril	1	5.16862
hyperkalemia	pramipexole	tolterodine	0	0
hyperkalemia	pramipexole	fexofenadine	0	0
hyperkalemia	mupirocin	celecoxib	0	0
hyperkalemia	mupirocin	moxifloxacin	0	0
hyperkalemia	alprazolam	ibuprofen	0	1.46163
hyperkalemia	digoxin	ezetimibe	0	3.0295
hyperkalemia	triamterene	tacrolimus	1	4.91397
hyperkalemia	triamterene	telmisartan	1	4.26679
hyperkalemia	triamterene	losartan	1	4.49228
hyperkalemia	triamterene	candesartan	1	4.20079
hyperkalemia	triamterene	irbesartan	1	3.89289
hyperkalemia	triamterene	ramipril	1	3.68584
hyperkalemia	triamterene	benazepril	1	4.01419
hyperkalemia	triamterene	quinapril	1	3.54254
hyperkalemia	triamterene	valsartan	1	3.93034
hyperkalemia	triamterene	lisinopril	1	3.75274
hyperkalemia	triamterene	fosinopril	1	3.09668
hyperkalemia	amlodipine	ondansetron	0	1.96519
hyperkalemia	levonorgestrel	gabapentin	0	5.43911
hyperkalemia	cetirizine	oseltamivir	0	0
hyperkalemia	omeprazole	adapalene	0	0
hyperkalemia	omeprazole	tramadol	0	7.15836
hyperkalemia	metformin	cyclobenzaprine	0	1.28776
hyperkalemia	piperacillin	propranolol	0	2.39157
hyperkalemia	mitomycin	heparin	0	6.12037
hyperkalemia	bupivacaine	midazolam	0	0
hyperkalemia	morphine	salmeterol	0	0
hyperkalemia	morphine	bevacizumab	0	0
hyperkalemia	atomoxetine	montelukast	0	0
hyperkalemia	metoprolol	cefepime	0	1.62875
hyperkalemia	dapsone	metoprolol	0	4.12683
hyperkalemia	temazepam	dolasetron	0	0
hyperkalemia	lovastatin	quinapril	1	5.71917
hyperkalemia	lovastatin	lisinopril	1	6.05852
hyperkalemia	lovastatin	benazepril	1	6.48061
hyperkalemia	lovastatin	ramipril	1	5.95051
hyperkalemia	citalopram	pioglitazone	0	5.79344
hyperkalemia	citalopram	minocycline	0	0
hyperkalemia	azithromycin	insulin glargine	0	3.67456
hyperkalemia	azithromycin	isometheptene	0	0
hyperkalemia	azithromycin	tazobactam	0	0
hyperkalemia	fluconazole	pegfilgrastim	0	0
hyperkalemia	lorazepam	naloxone	0	1.31033
hyperkalemia	ramipril	celecoxib	1	7.77105
hyperkalemia	ramipril	losartan	1	6.49426
hyperkalemia	ramipril	irbesartan	1	5.62775
hyperkalemia	ramipril	pravastatin	1	5.2531
hyperkalemia	ramipril	valsartan	1	5.6819
hyperkalemia	ramipril	ketorolac	1	4.91159
hyperkalemia	ramipril	simvastatin	1	7.92434
hyperkalemia	valsartan	aliskiren	1	4.04763
hyperkalemia	pravastatin	fosinopril	1	5.2531
hyperkalemia	desmopressin	azithromycin	0	0
hyperkalemia	quinapril	celecoxib	1	7.77105
hyperkalemia	nicotine	venlafaxine	0	7.92134
hyperkalemia	quinapril	losartan	1	6.24179
hyperkalemia	quinapril	pravastatin	1	5.2531
hyperkalemia	quinapril	valsartan	1	5.46101
hyperkalemia	nicotine	trimethoprim	0	6.14371
hyperkalemia	heparin	phenobarbital	0	8.30444
hyperkalemia	ceftazidime	daunorubicin	0	0
hyperkalemia	octreotide	warfarin	0	5.27847
hyperkalemia	quinapril	simvastatin	1	7.92434
hyperkalemia	fosinopril	losartan	1	5.45619
hyperkalemia	bacitracin	dexamethasone	0	2.70137
hyperkalemia	bacitracin	ranibizumab	0	2.70137
hyperkalemia	nicotine	sertraline	0	7.73389
hyperkalemia	diphenoxylate	carvedilol	0	0.362395
hyperkalemia	hyoscyamine	valdecoxib	0	0.315379
hyperkalemia	acetic acid	cyclobenzaprine	0	0
hyperkalemia	acetic acid	celecoxib	0	0
hyperkalemia	acetylcholine	moxifloxacin	0	4.77959
hyperkalemia	colchicine	triamcinolone	0	0
hyperkalemia	glucosamine	atorvastatin	0	7.49217
hyperkalemia	pirbuterol	fexofenadine	0	0
hyperkalemia	ceftriaxone	rabeprazole	0	0
hyperkalemia	ceftriaxone	estradiol	0	2.77509
hyperkalemia	ceftriaxone	medroxyprogesterone	0	0
hyperkalemia	heparin	atorvastatin	0	7.23955
hyperkalemia	heparin	tramadol	0	6.38997
hyperkalemia	simvastatin	fosinopril	1	7.92434
hyperkalemia	bacitracin	fentanyl	0	0
hyperkalemia	bacitracin	simvastatin	0	0
hyperkalemia	bacitracin	pramipexole	0	0
hyperkalemia	fosinopril	celecoxib	1	7.77105
hyperkalemia	chlordiazepoxide	famotidine	0	0
hyperkalemia	phenylephrine	esomeprazole	0	0
hyperkalemia	codeine	colchicine	0	0
hyperkalemia	tramadol	pravastatin	0	5.2531
hyperkalemia	promethazine	dichloralphenazone	0	0.0797732
hyperkalemia	granisetron	palonosetron	0	0.803092
hyperkalemia	nystatin	rosuvastatin	0	0
hyperkalemia	nystatin	pegaspargase	0	0
hyperkalemia	oxaliplatin	pantoprazole	0	0
hyperkalemia	cisplatin	rituximab	0	0
hyperkalemia	ethambutol	guaifenesin	0	0
hypoglycemia	calcium carbonate	glipizide	1	2.85692
hypoglycemia	hydroxychloroquine	celecoxib	0	8.29414
hypoglycemia	cefazolin	diphenhydramine	0	1.80739
hypoglycemia	captopril	glipizide	1	3.63421
hypoglycemia	captopril	metformin	1	3.63421
hypoglycemia	calcium chloride	sulfamethoxazole	0	6.73365
hypoglycemia	desipramine	lisinopril	0	7.69048
hypoglycemia	carvedilol	repaglinide	1	5.23827
hypoglycemia	miconazole	sucralfate	0	5.68003
hypoglycemia	capecitabine	esomeprazole	0	0
hypoglycemia	clonazepam	fexofenadine	0	6.31133
hypoglycemia	glipizide	benazepril	1	5.25112
hypoglycemia	glipizide	quinapril	1	5.61131
hypoglycemia	glipizide	ibuprofen	1	6.37708
hypoglycemia	glipizide	ramipril	1	4.77543
hypoglycemia	glipizide	lisinopril	1	4.89034
hypoglycemia	glipizide	voriconazole	1	4.4142
hypoglycemia	glipizide	sulfamethoxazole	1	3.90661
hypoglycemia	glipizide	ketoconazole	1	4.99404
hypoglycemia	glipizide	itraconazole	1	3.82028
hypoglycemia	glipizide	sodium bicarbonate	1	2.24108
hypoglycemia	glipizide	fosinopril	1	4.0672
hypoglycemia	glipizide	levofloxacin	1	0.814012
hypoglycemia	glipizide	ranitidine	1	5.19357
hypoglycemia	glipizide	magnesium oxide	1	0.0525859
hypoglycemia	amoxicillin	enalapril	0	2.38586
hypoglycemia	amoxicillin	exemestane	0	0
hypoglycemia	ibuprofen	glimepiride	1	7.41998
hypoglycemia	fenofibrate	insulin glargine	1	3.55923
hypoglycemia	fenofibrate	insulin lispro	1	3.54329
hypoglycemia	sulfamethoxazole	glimepiride	1	4.5455
hypoglycemia	hydrochlorothiazide	milrinone	0	0
hypoglycemia	carboplatin	gefitinib	0	7.75196
hypoglycemia	famotidine	rabeprazole	0	5.60652
hypoglycemia	guaifenesin	sodium bicarbonate	0	0
hypoglycemia	dobutamine	heparin	0	8.50947
hypoglycemia	tolazamide	lisinopril	1	3.98215
hypoglycemia	brompheniramine	budesonide	0	2.02139
hypoglycemia	cefaclor	codeine	0	0
hypoglycemia	acetazolamide	hydralazine	0	6.49467
hypoglycemia	tetracycline	insulin glargine	1	4.24692
hypoglycemia	tetracycline	insulin lispro	1	4.2279
hypoglycemia	warfarin	vardenafil	0	2.5658
hypoglycemia	triamcinolone	tazobactam	0	5.54216
hypoglycemia	triamcinolone	citric acid	0	0
hypoglycemia	enalapril	glimepiride	1	6.32937
hypoglycemia	enalapril	glipizide	1	5.43976
hypoglycemia	clonidine	glucosamine	0	9.80748
hypoglycemia	hydroxyzine	sodium bicarbonate	0	0
hypoglycemia	benazepril	glimepiride	1	6.10988
hypoglycemia	ciprofloxacin	adalimumab	0	1.6819
hypoglycemia	ciprofloxacin	glimepiride	1	6.69408
hypoglycemia	celecoxib	infliximab	0	2.64197
hypoglycemia	fluoxetine	glipizide	1	6.94824
hypoglycemia	ketorolac	pegfilgrastim	0	0
hypoglycemia	trimethoprim	pioglitazone	1	4.26447
hypoglycemia	trimethoprim	azelastine	0	0
hypoglycemia	trimethoprim	rosiglitazone	1	4.26447
hypoglycemia	spironolactone	gabapentin	0	9.69557
hypoglycemia	mexiletine	salmeterol	0	6.26018
hypoglycemia	cetirizine	meloxicam	0	0
hypoglycemia	metformin	naloxone	0	10.4419
hypoglycemia	valproic acid	zolmitriptan	0	3.79201
hypoglycemia	lidocaine	zolpidem	0	6.02393
hypoglycemia	lidocaine	granisetron	0	1.77302
hypoglycemia	metoprolol	insulin glargine	1	4.57452
hypoglycemia	metoprolol	insulin detemir	1	4.57446
hypoglycemia	metoprolol	insulin lispro	1	4.55403
hypoglycemia	temazepam	meloxicam	0	0
hypoglycemia	fluconazole	glipizide	1	4.49987
hypoglycemia	glucosamine	leflunomide	0	7.9389
hypoglycemia	bacitracin	melatonin	0	3.4184
hypoglycemia	atenolol	lactulose	0	5.75778
hypoglycemia	heparin	bicalutamide	0	8.34791
hypoglycemia	doxycycline	insulin glargine	1	4.57053
hypoglycemia	doxycycline	insulin lispro	1	4.55007
hypoglycemia	atenolol	insulin glargine	1	4.40805
hypoglycemia	atenolol	insulin lispro	1	4.38831
hypoglycemia	nitroprusside	dexmedetomidine	0	0
hypoglycemia	sirolimus	insulin glargine	0	5.21705
hypoglycemia	glimepiride	levofloxacin	1	0.814012
hypoglycemia	glimepiride	lisinopril	1	5.6901
hypoglycemia	glimepiride	ramipril	1	5.5564
hypoglycemia	ranitidine	hyoscyamine	0	0.821024
hypoglycemia	nitrofurantoin	ezetimibe	0	5.23263
hypoglycemia	atenolol	chlorhexidine	0	0.770581
hypokalemia	sotalol	enoxaparin	0	0.182488
hypokalemia	bacitracin	filgrastim	0	0.241723
hypokalemia	lidocaine	prednisolone	0	0.289088
hypokalemia	haloperidol	naproxen	0	0.497224
hypokalemia	loratadine	tegaserod	0	0.510959
hypokalemia	lactulose	tegaserod	0	0.634898
hypokalemia	ofloxacin	cefepime	0	0.76433
hypokalemia	bicalutamide	atorvastatin	0	0.808638
hypokalemia	lansoprazole	pravastatin	0	1.01242
hypokalemia	hydralazine	phenytoin	0	1.04451
hypokalemia	alprazolam	azelastine	0	1.08585
hypokalemia	estradiol	quetiapine	0	1.24007
hypokalemia	lactulose	duloxetine	0	1.29367
hypokalemia	furosemide	lamivudine	0	1.3515
hypokalemia	metformin	ribavirin	0	1.45035
hypokalemia	azathioprine	pregabalin	0	1.58932
hypokalemia	fluocinonide	nabumetone	0	1.60058
hypokalemia	magnesium sulfate	nitroprusside	0	1.60431
hypokalemia	valsartan	levetiracetam	0	1.68501
hypokalemia	phenylephrine	formoterol	0	1.91179
hypokalemia	baclofen	glucosamine	0	1.98225
hypokalemia	phenazopyridine	paroxetine	0	2.16846
hypokalemia	atropine	enalapril	0	2.90857
hypokalemia	allopurinol	medroxyprogesterone	0	2.91733
hypokalemia	heparin	triazolam	0	3.04633
hypokalemia	morphine	warfarin	0	3.3785
hypokalemia	dexamethasone	nicotine	0	3.43086
hypokalemia	citalopram	estradiol	0	4.72465
hypokalemia	theophylline	montelukast	0	5.25875
hypokalemia	finasteride	bicalutamide	0	5.52808
hypokalemia	diazepam	pilocarpine	0	5.66927
hypokalemia	zolpidem	letrozole	0	5.88847
hypokalemia	atenolol	tretinoin	0	7.28893
hypokalemia	prednisone	lenalidomide	0	7.47446
hypokalemia	furosemide	fluvastatin	0	8.0119
hypokalemia	fluorouracil	imiquimod	0	10.4
hypokalemia	proguanil	ciprofloxacin	0	0
hypokalemia	estradiol	fenofibrate	0	0
hypokalemia	bleomycin	granisetron	0	0
hypokalemia	dexamethasone	formoterol	1	1.1934
hypokalemia	hydrocortisone	formoterol	1	1.25163
hypokalemia	hydrocortisone	salmeterol	1	1.52759
hypokalemia	betamethasone	formoterol	1	1.57269
hypokalemia	methylprednisolone	formoterol	1	1.59497
hypokalemia	epinephrine	hydrocortisone	1	1.62297
hypokalemia	dobutamine	hydrocortisone	1	1.69972
hypokalemia	prednisolone	brimonidine	1	1.7094
hypokalemia	triamcinolone	pirbuterol	1	1.74063
hypokalemia	triamcinolone	formoterol	1	1.76222
hypokalemia	prednisone	pirbuterol	1	1.83455
hypokalemia	prednisolone	salmeterol	1	1.87625
hypokalemia	budesonide	pirbuterol	1	1.88499
hypokalemia	prednisone	formoterol	1	1.88796
hypokalemia	dexamethasone	brimonidine	1	1.90453
hypokalemia	betamethasone	salmeterol	1	1.91943
hypokalemia	budesonide	formoterol	1	1.93902
hypokalemia	prednisolone	formoterol	1	2.01925
hypokalemia	triamcinolone	brimonidine	1	2.02779
hypokalemia	betamethasone	epinephrine	1	2.03927
hypokalemia	betamethasone	dobutamine	1	2.13571
hypokalemia	triamcinolone	salmeterol	1	2.15075
hypokalemia	epinephrine	prednisolone	1	2.19636
hypokalemia	dexamethasone	salmeterol	1	2.20025
hypokalemia	dobutamine	triamcinolone	1	2.28175
hypokalemia	epinephrine	triamcinolone	1	2.28504
hypokalemia	dobutamine	prednisolone	1	2.45627
hypokalemia	dexamethasone	epinephrine	1	2.63144
hypokalemia	dexamethasone	dobutamine	1	2.94736
hypokalemia	prednisone	brimonidine	1	3.12358
hypokalemia	methylprednisolone	brimonidine	1	3.16656
hypokalemia	betamethasone	terbutaline	1	3.78549
hypokalemia	prednisone	salmeterol	1	4.05712
hypokalemia	methylprednisolone	salmeterol	1	4.10271
hypokalemia	epinephrine	prednisone	1	4.66573
hypokalemia	epinephrine	methylprednisolone	1	4.71416
hypokalemia	budesonide	salmeterol	1	5.04247
hypokalemia	epinephrine	budesonide	1	5.69572
hypokalemia	dobutamine	prednisone	1	5.75854
hypokalemia	dobutamine	methylprednisolone	1	5.80926
hypokalemia	prednisone	terbutaline	1	6.92579
hypokalemia	dobutamine	budesonide	1	7.02393
hypokalemia	methylprednisolone	terbutaline	1	7.7901
hypokalemia	terbutaline	budesonide	1	9.59184
nephrotoxicity	hydroxychloroquine	valproic acid	0	0
nephrotoxicity	cefazolin	tobramycin	1	1.79844
nephrotoxicity	cefazolin	vincristine	0	7.24792
nephrotoxicity	dexamethasone	lorazepam	0	0
nephrotoxicity	budesonide	sumatriptan	0	0
nephrotoxicity	captopril	ibuprofen	1	3.08728
nephrotoxicity	captopril	naproxen	1	0
nephrotoxicity	captopril	sulindac	1	0
nephrotoxicity	captopril	diclofenac	1	0
nephrotoxicity	captopril	celecoxib	1	0
nephrotoxicity	captopril	ketorolac	1	0
nephrotoxicity	itraconazole	tacrolimus	1	3.14224
nephrotoxicity	calcium chloride	tramadol	0	0
nephrotoxicity	cefuroxime	tobramycin	1	1.79844
nephrotoxicity	cefuroxime	sumatriptan	0	7.71098
nephrotoxicity	pilocarpine	celecoxib	0	0
nephrotoxicity	clonazepam	ondansetron	0	0
nephrotoxicity	amoxicillin	propofol	0	0
nephrotoxicity	amoxicillin	fluorescein	0	0
nephrotoxicity	amoxicillin	hydromorphone	0	0
nephrotoxicity	ibuprofen	quinapril	1	4.7965
nephrotoxicity	ibuprofen	tacrolimus	1	11.0462
nephrotoxicity	ibuprofen	lisinopril	1	5.29262
nephrotoxicity	ibuprofen	pentazocine	0	1.41929
nephrotoxicity	ibuprofen	methotrexate	1	9.78442
nephrotoxicity	ibuprofen	benazepril	1	6.26075
nephrotoxicity	ibuprofen	fosinopril	1	3.31606
nephrotoxicity	ibuprofen	triamterene	1	2.18308
nephrotoxicity	ibuprofen	ramipril	1	5.24494
nephrotoxicity	fluocinonide	metronidazole	0	0
nephrotoxicity	sulfamethoxazole	tobramycin	1	0
nephrotoxicity	hydrochlorothiazide	lamotrigine	0	0
nephrotoxicity	azelastine	itraconazole	0	0
nephrotoxicity	methylprednisolone	tobramycin	0	0
nephrotoxicity	methylprednisolone	prednisone	0	0
nephrotoxicity	ondansetron	zolmitriptan	0	0
nephrotoxicity	chlorhexidine	ketoconazole	0	0
nephrotoxicity	guaifenesin	propranolol	0	0
nephrotoxicity	guaifenesin	palivizumab	0	0
nephrotoxicity	dobutamine	granisetron	0	0
nephrotoxicity	diazepam	pioglitazone	0	0
nephrotoxicity	acetazolamide	dorzolamide	0	0
nephrotoxicity	propofol	oxybutynin	0	0
nephrotoxicity	propofol	sucralfate	0	0
nephrotoxicity	naproxen	quinapril	1	0
nephrotoxicity	naproxen	tacrolimus	1	9.13006
nephrotoxicity	naproxen	lisinopril	1	0
nephrotoxicity	naproxen	benazepril	1	0
nephrotoxicity	naproxen	fosinopril	1	0
nephrotoxicity	naproxen	triamterene	1	0
nephrotoxicity	naproxen	ramipril	1	0
nephrotoxicity	etoposide	megestrol	0	0
nephrotoxicity	mometasone	pimecrolimus	0	0
nephrotoxicity	etodolac	lisinopril	1	0
nephrotoxicity	hydrocortisone	lorazepam	0	0
nephrotoxicity	lisinopril	meloxicam	1	0
nephrotoxicity	lisinopril	irinotecan	0	0
nephrotoxicity	lisinopril	celecoxib	1	0
nephrotoxicity	lisinopril	ketorolac	1	0
nephrotoxicity	lisinopril	nabumetone	1	0
nephrotoxicity	ergotamine	omeprazole	0	0
nephrotoxicity	furosemide	scopolamine	0	0
nephrotoxicity	tobramycin	lisinopril	1	0
nephrotoxicity	tobramycin	losartan	1	0
nephrotoxicity	tobramycin	trimethoprim	1	0
nephrotoxicity	tobramycin	valsartan	1	0
nephrotoxicity	warfarin	ertapenem	0	0
nephrotoxicity	prednisone	pravastatin	0	0
nephrotoxicity	sulindac	lisinopril	1	0
nephrotoxicity	diclofenac	lisinopril	1	0
nephrotoxicity	diclofenac	enalapril	1	0
nephrotoxicity	diclofenac	methotrexate	1	0
nephrotoxicity	diclofenac	benazepril	1	0
nephrotoxicity	diclofenac	triamterene	1	0
nephrotoxicity	diclofenac	ramipril	1	0
nephrotoxicity	enalapril	ibuprofen	1	7.02376
nephrotoxicity	enalapril	meloxicam	1	0
nephrotoxicity	enalapril	naproxen	1	0
nephrotoxicity	enalapril	tobramycin	1	0
nephrotoxicity	enalapril	celecoxib	1	0
nephrotoxicity	enalapril	ketorolac	1	0
nephrotoxicity	enalapril	nabumetone	1	0
nephrotoxicity	enalapril	tramadol	0	0
nephrotoxicity	clonidine	neomycin	0	1.35814
nephrotoxicity	methotrexate	meloxicam	1	0
nephrotoxicity	methotrexate	naproxen	1	0
nephrotoxicity	methotrexate	etodolac	1	0
nephrotoxicity	methotrexate	sulindac	1	0
nephrotoxicity	methotrexate	piroxicam	1	0
nephrotoxicity	methotrexate	celecoxib	1	0
nephrotoxicity	methotrexate	ketorolac	1	0
nephrotoxicity	methotrexate	nabumetone	1	0
nephrotoxicity	methotrexate	procarbazine	1	0
nephrotoxicity	hydroxyzine	medroxyprogesterone	0	0
nephrotoxicity	lamotrigine	simvastatin	0	0
nephrotoxicity	piroxicam	lisinopril	1	0
nephrotoxicity	benazepril	meloxicam	1	0
nephrotoxicity	benazepril	celecoxib	1	0
nephrotoxicity	benazepril	ketorolac	1	0
nephrotoxicity	benazepril	nabumetone	1	0
nephrotoxicity	haloperidol	finasteride	0	0
nephrotoxicity	buspirone	atorvastatin	0	0
nephrotoxicity	duloxetine	rituximab	0	0
nephrotoxicity	ketorolac	tacrolimus	1	4.9555
nephrotoxicity	gemcitabine	rofecoxib	0	7.36193
nephrotoxicity	trimethoprim	sumatriptan	0	0
nephrotoxicity	trimethoprim	isradipine	0	0
nephrotoxicity	allopurinol	salmeterol	0	0
nephrotoxicity	spironolactone	tobramycin	1	0
nephrotoxicity	alprazolam	rituximab	0	0
nephrotoxicity	alprazolam	cisplatin	0	1.83027
nephrotoxicity	progesterone	paroxetine	0	0
nephrotoxicity	triamterene	etodolac	1	0
nephrotoxicity	triamterene	ketorolac	1	0
nephrotoxicity	triamterene	nabumetone	1	0
nephrotoxicity	amlodipine	losartan	0	0
nephrotoxicity	levonorgestrel	promethazine	0	0
nephrotoxicity	omeprazole	lubiprostone	0	0
nephrotoxicity	metformin	cefepime	0	8.12017
nephrotoxicity	piperacillin	rituximab	0	0
nephrotoxicity	morphine	bevacizumab	0	0
nephrotoxicity	clotrimazole	tacrolimus	1	3.39513
nephrotoxicity	phenytoin	valganciclovir	0	9.3473
nephrotoxicity	moxifloxacin	lenalidomide	0	0
nephrotoxicity	citalopram	metformin	0	0
nephrotoxicity	pantoprazole	rosiglitazone	0	0
nephrotoxicity	midodrine	clopidogrel	0	0
nephrotoxicity	fluconazole	tacrolimus	1	3.473
nephrotoxicity	lorazepam	lenalidomide	0	0
nephrotoxicity	ramipril	celecoxib	1	0
nephrotoxicity	ramipril	ketorolac	1	0
nephrotoxicity	filgrastim	ertapenem	0	0
nephrotoxicity	desmopressin	budesonide	0	0
nephrotoxicity	acetylcholine	triamcinolone	0	0
nephrotoxicity	ceftriaxone	granisetron	0	1.06094
nephrotoxicity	ceftriaxone	tobramycin	1	1.79844
nephrotoxicity	ceftriaxone	neomycin	1	0.767019
nephrotoxicity	ceftriaxone	mexiletine	0	3.5732
nephrotoxicity	ceftriaxone	pentobarbital	0	7.4951
nephrotoxicity	heparin	tobramycin	1	0
nephrotoxicity	promethazine	sulindac	0	0
nephrotoxicity	ketoconazole	tacrolimus	1	5.57883
nephrotoxicity	quinapril	celecoxib	1	0
nephrotoxicity	chlorothiazide	isosorbide dinitrate	0	0
nephrotoxicity	ranitidine	sulfamethoxazole	0	0
nephrotoxicity	bacitracin	tobramycin	1	0
nephrotoxicity	bacitracin	neomycin	1	0.601487
nephrotoxicity	oxycodone	ezetimibe	0	0
nephrotoxicity	oxycodone	tamoxifen	0	0
nephrotoxicity	fosinopril	celecoxib	1	0
nephrotoxicity	ceftazidime	tobramycin	1	1.79844
nephrotoxicity	ceftazidime	neomycin	1	0.61219
nephrotoxicity	ethambutol	salmeterol	0	0
nephrotoxicity	codeine	prednisone	0	0
nephrotoxicity	codeine	dicloxacillin	0	0
nephrotoxicity	doxycycline	adapalene	0	1.24204
nephrotoxicity	octreotide	gabapentin	0	0
nephrotoxicity	acetylcholine	nitrofurantoin	0	0
nephrotoxicity	magnesium oxide	thalidomide	0	0
nephrotoxicity	magnesium oxide	sulfamethoxazole	0	0
nephrotoxicity	ephedrine	guaifenesin	0	0
nephrotoxicity	nystatin	anidulafungin	0	0
nephrotoxicity	nystatin	daptomycin	0	0
nephrotoxicity	cisplatin	ifosfamide	1	9.25496
nephrotoxicity	cefotaxime	neomycin	1	0.451134
nephrotoxicity	ceftazidime	magnesium oxide	0	0.0410082
neutropenia	cefoxitin	spironolactone	0	1.88673
neutropenia	docetaxel	trastuzumab	1	1.82773
neutropenia	dexamethasone	trastuzumab	1	2.27385
neutropenia	metoclopramide	esmolol	0	0.480701
neutropenia	paclitaxel	trastuzumab	1	1.90726
neutropenia	capecitabine	trastuzumab	1	1.34983
neutropenia	diphenhydramine	silver sulfadiazine	0	0.278037
neutropenia	clonazepam	atomoxetine	0	0
neutropenia	topotecan	filgrastim	1	1.64369
neutropenia	doxorubicin	trastuzumab	1	2.36875
neutropenia	carboplatin	topotecan	1	2.2848
neutropenia	carboplatin	trastuzumab	1	1.50036
neutropenia	clopidogrel	ramipril	0	1.95752
neutropenia	cyclophosphamide	trastuzumab	1	2.06121
neutropenia	gemcitabine	trastuzumab	1	1.8463
neutropenia	allopurinol	furosemide	0	2.64215
neutropenia	vinorelbine	trastuzumab	1	1.05403
neutropenia	cetirizine	etodolac	0	1.95945
neutropenia	valproic acid	quetiapine	1	2.95775
neutropenia	lovastatin	insulin lispro	0	0.373049
neutropenia	lovastatin	prednisolone	0	2.61912
neutropenia	erythromycin	triamterene	0	0.352993
neutropenia	mercaptopurine	bupivacaine	0	0.673442
neutropenia	colchicine	tamsulosin	0	0.221623
neutropenia	enoxaparin	desloratadine	0	0.140401
neutropenia	cisplatin	topotecan	1	2.80664
pancytopenia	methotrexate	leflunomide	1	7.01278
pancytopenia	lamotrigine	ezetimibe	0	2.63492
pancytopenia	ampicillin	midazolam	0	0
pancytopenia	mercaptopurine	azathioprine	1	5.97274
parkinsonian symptoms	levodopa	phenytoin	1	5.77703
parkinsonian symptoms	levodopa	lorazepam	1	1.53411
parkinsonian symptoms	levodopa	oxybutynin	1	1.95915
parkinsonian symptoms	levodopa	temazepam	1	0.853011
parkinsonian symptoms	levodopa	trihexyphenidyl	1	3.70739
parkinsonian symptoms	naloxone	atorvastatin	0	0
parkinsonian symptoms	bupropion	varenicline	0	0
parkinsonian symptoms	clonazepam	levodopa	1	3.37879
parkinsonian symptoms	dobutamine	ibuprofen	0	0
parkinsonian symptoms	diazepam	levodopa	1	5.15747
parkinsonian symptoms	diazepam	methyltestosterone	0	1.08155
parkinsonian symptoms	clonidine	levodopa	1	4.50167
parkinsonian symptoms	ampicillin	gatifloxacin	0	0
parkinsonian symptoms	alprazolam	levodopa	1	1.55885
parkinsonian symptoms	piperacillin	pseudoephedrine	0	1.41049
parkinsonian symptoms	caffeine	celecoxib	0	4.75455
parkinsonian symptoms	atorvastatin	insulin lispro	0	0
parkinsonian symptoms	heparin	hydrocortisone	0	0
qt prolongation	calcium carbonate	magnesium oxide	0	0
qt prolongation	methyltestosterone	metoprolol	0	0
qt prolongation	methyltestosterone	venlafaxine	0	0
qt prolongation	tazobactam	tolterodine	0	0
qt prolongation	phenazopyridine	topiramate	0	0
qt prolongation	cefepime	clopidogrel	0	0
qt prolongation	sodium bicarbonate	rabeprazole	0	0
qt prolongation	cefotetan	omeprazole	0	0
qt prolongation	cefazolin	propranolol	0	0.845854
qt prolongation	cefazolin	amlodipine	0	0
qt prolongation	cefazolin	sulfamethoxazole	0	0
qt prolongation	desonide	gabapentin	0	0
qt prolongation	gemfibrozil	promethazine	0	0
qt prolongation	dexamethasone	imiquimod	0	0
qt prolongation	dexamethasone	cetirizine	0	0
qt prolongation	quetiapine	moxifloxacin	1	1
qt prolongation	quetiapine	ziprasidone	1	0
qt prolongation	quetiapine	levofloxacin	1	4.30202
qt prolongation	ketamine	lidocaine	0	0
qt prolongation	ketamine	rofecoxib	0	0
qt prolongation	clarithromycin	moxifloxacin	1	1
qt prolongation	clarithromycin	ondansetron	1	1
qt prolongation	clarithromycin	tacrolimus	1	0
qt prolongation	clarithromycin	voriconazole	1	0
qt prolongation	clarithromycin	salmeterol	1	1
qt prolongation	clarithromycin	gatifloxacin	1	0
qt prolongation	clarithromycin	levofloxacin	1	2.9652
qt prolongation	flecainide	ondansetron	1	1
qt prolongation	flecainide	simvastatin	0	0
qt prolongation	flecainide	levofloxacin	1	1.56388
qt prolongation	itraconazole	salmeterol	1	0
qt prolongation	calcium chloride	enalapril	0	3.89561
qt prolongation	calcium chloride	heparin	0	4.02888
qt prolongation	calcium chloride	oxycodone	0	2.29998
qt prolongation	bupropion	darbepoetin alfa	0	0
qt prolongation	cefprozil	zolpidem	0	0
qt prolongation	levofloxacin	voriconazole	1	2.35587
qt prolongation	levofloxacin	telithromycin	1	2.01918
qt prolongation	amiodarone	citalopram	1	4.95027
qt prolongation	amiodarone	propafenone	1	4.73684
qt prolongation	amiodarone	moxifloxacin	1	3.18171
qt prolongation	amiodarone	trazodone	1	3.36454
qt prolongation	amiodarone	azithromycin	1	2.51087
qt prolongation	amiodarone	quetiapine	1	4.30202
qt prolongation	amiodarone	sotalol	1	1.88744
qt prolongation	amiodarone	ondansetron	1	1.88257
qt prolongation	amiodarone	erythromycin	1	1.90079
qt prolongation	amiodarone	tacrolimus	1	5.97861
qt prolongation	amiodarone	clarithromycin	1	2.9652
qt prolongation	amiodarone	haloperidol	1	4.55688
qt prolongation	amiodarone	voriconazole	1	2.35587
qt prolongation	amiodarone	dolasetron	1	3.43577
qt prolongation	amiodarone	loratadine	1	1.49266
qt prolongation	amiodarone	sirolimus	1	5.33832
qt prolongation	amiodarone	levofloxacin	1	3.00526
qt prolongation	amiodarone	ciprofloxacin	1	4.74798
qt prolongation	amiodarone	metronidazole	1	3.55365
qt prolongation	cefuroxime	guaifenesin	0	0
qt prolongation	miconazole	olanzapine	0	1
qt prolongation	benzocaine	magnesium oxide	0	0
qt prolongation	diphenhydramine	progesterone	0	0
qt prolongation	clonazepam	tolterodine	0	0.923004
qt prolongation	ibuprofen	papaverine	0	1
qt prolongation	ibuprofen	desloratadine	0	0
qt prolongation	ibuprofen	atorvastatin	0	0
qt prolongation	ibuprofen	fulvestrant	0	0
qt prolongation	ibuprofen	palivizumab	0	0
qt prolongation	minocycline	montelukast	0	0
qt prolongation	busulfan	lorazepam	0	2.85172
qt prolongation	hydrochlorothiazide	moxifloxacin	0	0
qt prolongation	azelastine	cefprozil	0	0
qt prolongation	telmisartan	levofloxacin	0	4.29337
qt prolongation	hydrocodone	ranitidine	0	0.577076
qt prolongation	fexofenadine	esomeprazole	0	1
qt prolongation	salmeterol	telithromycin	1	2.76402
qt prolongation	oxymetazoline	phenylpropanolamine	0	0.776693
qt prolongation	oxymetazoline	filgrastim	0	0
qt prolongation	famotidine	valdecoxib	0	2.58648
qt prolongation	cyclobenzaprine	dichloralphenazone	0	0
qt prolongation	metronidazole	vecuronium	0	0
qt prolongation	metronidazole	papaverine	0	0
qt prolongation	metronidazole	quinapril	0	0
qt prolongation	ondansetron	tacrolimus	1	0
qt prolongation	ondansetron	moxifloxacin	1	1
qt prolongation	ondansetron	sunitinib	1	1
qt prolongation	ondansetron	quetiapine	1	1
qt prolongation	ondansetron	dasatinib	1	0
qt prolongation	ondansetron	ziprasidone	1	0
qt prolongation	ondansetron	dolasetron	1	1.88257
qt prolongation	ondansetron	cisapride	1	1.88257
qt prolongation	ondansetron	levofloxacin	1	1.88257
qt prolongation	triazolam	simvastatin	0	5.67952
qt prolongation	chlorhexidine	hydrocortisone	0	0
qt prolongation	tacrolimus	moxifloxacin	1	0
qt prolongation	tacrolimus	quetiapine	1	0
qt prolongation	tacrolimus	dolasetron	1	5.97861
qt prolongation	tacrolimus	voriconazole	1	0
qt prolongation	tacrolimus	levofloxacin	1	5.97861
qt prolongation	prednisolone	valproic acid	0	4.39709
qt prolongation	donepezil	moxifloxacin	0	1
qt prolongation	diazepam	oxybutynin	0	0
qt prolongation	diazepam	hydrocortisone	0	0
qt prolongation	acetazolamide	cefazolin	0	0.845854
qt prolongation	fentanyl	azithromycin	0	0
qt prolongation	fentanyl	levofloxacin	0	4.84586
qt prolongation	pentoxifylline	zolpidem	0	0
qt prolongation	naproxen	famciclovir	0	0
qt prolongation	oxcarbazepine	tazobactam	0	0
qt prolongation	mometasone	rosuvastatin	0	0
qt prolongation	meropenem	vecuronium	0	0
qt prolongation	tetracycline	cetirizine	0	0
qt prolongation	tetracycline	paclitaxel	0	0
qt prolongation	clopidogrel	telmisartan	0	0
qt prolongation	dolasetron	moxifloxacin	1	3.18171
qt prolongation	dolasetron	levofloxacin	1	1.66479
qt prolongation	hydrocortisone	omeprazole	0	0
qt prolongation	risperidone	tacrolimus	1	0
qt prolongation	risperidone	ziprasidone	1	0
qt prolongation	midazolam	warfarin	0	3.7686
qt prolongation	warfarin	pregabalin	0	0
qt prolongation	warfarin	rituximab	0	0
qt prolongation	losartan	rituximab	0	0
qt prolongation	sulfacetamide	gabapentin	0	0
qt prolongation	triamcinolone	dolasetron	0	2.74363
qt prolongation	chloroquine	azithromycin	1	2.51087
qt prolongation	enalapril	azelastine	0	0
qt prolongation	voriconazole	moxifloxacin	1	0
qt prolongation	voriconazole	imatinib	1	0
qt prolongation	lactulose	metronidazole	0	0
qt prolongation	clonidine	capecitabine	0	0
qt prolongation	methotrexate	linezolid	0	0
qt prolongation	hydroxyzine	tobramycin	0	0
qt prolongation	nortriptyline	quetiapine	1	1
qt prolongation	nortriptyline	moxifloxacin	1	1
qt prolongation	nortriptyline	azithromycin	1	0
qt prolongation	nortriptyline	clarithromycin	1	1
qt prolongation	nortriptyline	ondansetron	1	1
qt prolongation	nortriptyline	levofloxacin	1	2.8915
qt prolongation	ciprofloxacin	sotalol	1	0
qt prolongation	ciprofloxacin	methadone	1	0
qt prolongation	ciprofloxacin	tobramycin	0	0
qt prolongation	ciprofloxacin	etomidate	0	0
qt prolongation	cyclophosphamide	mirtazapine	0	0
qt prolongation	cyclophosphamide	sulfamethoxazole	0	0
qt prolongation	cyclophosphamide	alteplase	0	0
qt prolongation	foscarnet	tacrolimus	1	0
qt prolongation	foscarnet	voriconazole	1	0
qt prolongation	haloperidol	moxifloxacin	1	1
qt prolongation	haloperidol	azithromycin	1	0
qt prolongation	haloperidol	mirtazapine	0	0
qt prolongation	haloperidol	quetiapine	1	1
qt prolongation	haloperidol	ondansetron	1	1
qt prolongation	haloperidol	ziprasidone	1	0
qt prolongation	haloperidol	tacrolimus	1	0
qt prolongation	haloperidol	dolasetron	1	4.55688
qt prolongation	haloperidol	clarithromycin	1	1
qt prolongation	haloperidol	voriconazole	1	0
qt prolongation	haloperidol	levofloxacin	1	4.55688
qt prolongation	cimetidine	citalopram	1	1
qt prolongation	cimetidine	escitalopram	1	0
qt prolongation	sotalol	moxifloxacin	1	1
qt prolongation	sotalol	azithromycin	1	0
qt prolongation	sotalol	ondansetron	1	1
qt prolongation	sotalol	levofloxacin	1	1.88744
qt prolongation	dicloxacillin	loratadine	0	0
qt prolongation	dicloxacillin	nystatin	0	0
qt prolongation	chlorpromazine	moxifloxacin	1	1
qt prolongation	chlorpromazine	azithromycin	1	0
qt prolongation	chlorpromazine	ondansetron	1	1
qt prolongation	chlorpromazine	haloperidol	1	1
qt prolongation	chlorpromazine	levofloxacin	1	4.51594
qt prolongation	fluoxetine	tacrolimus	1	0
qt prolongation	fluoxetine	ziprasidone	1	0
qt prolongation	fluoxetine	voriconazole	1	0
qt prolongation	quinine	losartan	0	0
qt prolongation	droperidol	ondansetron	1	1
qt prolongation	droperidol	levofloxacin	1	1.02333
qt prolongation	lansoprazole	ziprasidone	0	0
qt prolongation	betamethasone	bupivacaine	0	0
qt prolongation	betamethasone	pimecrolimus	0	0
qt prolongation	gemcitabine	amlodipine	0	0
qt prolongation	allopurinol	phenazopyridine	0	0
qt prolongation	allopurinol	fluconazole	0	0
qt prolongation	prochlorperazine	fexofenadine	0	1
qt prolongation	methylphenidate	olanzapine	0	0
qt prolongation	methylphenidate	propofol	0	0
qt prolongation	methylphenidate	ranitidine	0	4.23976
qt prolongation	alprazolam	granisetron	0	0
qt prolongation	digoxin	tazobactam	0	0
qt prolongation	amlodipine	ranolazine	0	0
qt prolongation	amlodipine	sodium bicarbonate	0	0
qt prolongation	amlodipine	celecoxib	0	0
qt prolongation	clozapine	quetiapine	1	1
qt prolongation	clozapine	ziprasidone	1	0
qt prolongation	aztreonam	magnesium sulfate	0	0
qt prolongation	cetirizine	rabeprazole	0	0
qt prolongation	cetirizine	desloratadine	0	0
qt prolongation	methadone	ondansetron	1	1
qt prolongation	methadone	levofloxacin	1	3.91439
qt prolongation	metformin	valganciclovir	0	0
qt prolongation	amitriptyline	ziprasidone	1	0
qt prolongation	amitriptyline	dextromethorphan	0	1
qt prolongation	amitriptyline	tacrolimus	1	0
qt prolongation	amitriptyline	fluconazole	1	0
qt prolongation	amitriptyline	fenofibrate	0	0
qt prolongation	bupivacaine	nifedipine	0	1.06552
qt prolongation	morphine	clarithromycin	0	0
qt prolongation	chlorambucil	fluconazole	0	0
qt prolongation	lidocaine	pioglitazone	0	0
qt prolongation	lidocaine	phenylephrine	0	1
qt prolongation	lidocaine	ramelteon	0	0
qt prolongation	isradipine	tacrolimus	1	0
qt prolongation	isradipine	voriconazole	1	0
qt prolongation	metoprolol	esmolol	0	3.97288
qt prolongation	clotrimazole	loperamide	0	0
qt prolongation	clotrimazole	dexmedetomidine	0	0
qt prolongation	clotrimazole	enoxaparin	0	0
qt prolongation	ziprasidone	escitalopram	1	0
qt prolongation	moxifloxacin	telithromycin	1	3.18171
qt prolongation	citalopram	tacrolimus	1	0
qt prolongation	citalopram	moxifloxacin	1	1
qt prolongation	citalopram	fluvoxamine	1	1
qt prolongation	citalopram	quetiapine	1	1
qt prolongation	citalopram	propafenone	1	4.95027
qt prolongation	citalopram	nortriptyline	1	1
qt prolongation	citalopram	azithromycin	1	0
qt prolongation	citalopram	ziprasidone	1	0
qt prolongation	citalopram	ondansetron	1	1
qt prolongation	citalopram	haloperidol	1	1
qt prolongation	citalopram	clarithromycin	1	1
qt prolongation	citalopram	erythromycin	1	1
qt prolongation	citalopram	dolasetron	1	4.95027
qt prolongation	citalopram	doxepin	1	1
qt prolongation	citalopram	levofloxacin	1	4.95027
qt prolongation	azithromycin	quetiapine	1	0
qt prolongation	azithromycin	moxifloxacin	1	0
qt prolongation	azithromycin	ziprasidone	1	0
qt prolongation	azithromycin	ondansetron	1	0
qt prolongation	azithromycin	gatifloxacin	1	0
qt prolongation	azithromycin	dolasetron	1	2.51087
qt prolongation	azithromycin	levofloxacin	1	2.51087
qt prolongation	erythromycin	tacrolimus	1	0
qt prolongation	erythromycin	moxifloxacin	1	1
qt prolongation	erythromycin	haloperidol	1	1
qt prolongation	erythromycin	voriconazole	1	0
qt prolongation	erythromycin	ondansetron	1	1
qt prolongation	erythromycin	gatifloxacin	1	0
qt prolongation	erythromycin	dolasetron	1	1.90079
qt prolongation	erythromycin	phenazopyridine	0	0
qt prolongation	erythromycin	levofloxacin	1	1.90079
qt prolongation	fluconazole	moxifloxacin	1	0
qt prolongation	fluconazole	nortriptyline	1	0
qt prolongation	fluconazole	propranolol	0	1.95239
qt prolongation	fluconazole	tacrolimus	1	0
qt prolongation	fluconazole	voriconazole	1	0
qt prolongation	fluconazole	gatifloxacin	1	0
qt prolongation	fluconazole	levofloxacin	1	1.95239
qt prolongation	folic acid	temazepam	0	6.12213
qt prolongation	folic acid	gemcitabine	0	0
qt prolongation	folic acid	oxacillin	0	0
qt prolongation	doxycycline	nortriptyline	0	0
qt prolongation	propafenone	moxifloxacin	1	3.18171
qt prolongation	nicotine	olanzapine	0	1
qt prolongation	propafenone	sotalol	1	1.88744
qt prolongation	propafenone	ondansetron	1	1.88257
qt prolongation	phenylephrine	sildenafil	0	1
qt prolongation	doxycycline	vincristine	0	0
qt prolongation	estradiol	labetalol	0	0
qt prolongation	cytarabine	oseltamivir	0	0
qt prolongation	doxepin	azithromycin	1	0
qt prolongation	ceftriaxone	esomeprazole	0	0
qt prolongation	oxybutynin	simvastatin	0	0
qt prolongation	doxepin	ondansetron	1	1
qt prolongation	bacitracin	piperacillin	0	0
qt prolongation	doxepin	tacrolimus	1	0
qt prolongation	atenolol	atorvastatin	0	4.85677
qt prolongation	neomycin	piperacillin	0	0
qt prolongation	propafenone	levofloxacin	1	2.29522
qt prolongation	formoterol	pantoprazole	0	0
qt prolongation	ketoconazole	salmeterol	1	1
qt prolongation	phenylephrine	temazepam	0	0.352238
qt prolongation	mefloquine	loratadine	0	1
qt prolongation	tramadol	tazobactam	0	0
qt prolongation	cisapride	levofloxacin	1	1.4076
qt prolongation	timolol	bimatoprost	0	1
qt prolongation	codeine	neomycin	0	0
qt prolongation	doxepin	levofloxacin	1	2.61294
qt prolongation	glimepiride	fexofenadine	0	0
qt prolongation	idarubicin	loratadine	0	1
qt prolongation	diphenoxylate	lisinopril	0	0
qt prolongation	octreotide	tacrolimus	1	0
qt prolongation	acetylcysteine	budesonide	0	3.84902
qt prolongation	acetylcysteine	tacrolimus	0	5.97861
qt prolongation	clindamycin	dichloralphenazone	0	0
qt prolongation	clindamycin	azithromycin	0	0
qt prolongation	estradiol	mupirocin	0	0
qt prolongation	nitrofurantoin	mometasone	0	0
qt prolongation	nitrofurantoin	temazepam	0	2.25532
qt prolongation	nystatin	insulin lispro	0	0
qt prolongation	atenolol	valganciclovir	0	1.27342
rhabdomyolysis	medroxyprogesterone	rabeprazole	0	0
rhabdomyolysis	sodium bicarbonate	pemetrexed	0	0
rhabdomyolysis	cefoxitin	metronidazole	0	0.577155
rhabdomyolysis	cefazolin	moxifloxacin	0	0
rhabdomyolysis	gemfibrozil	pravastatin	1	6.55097
rhabdomyolysis	gemfibrozil	rosuvastatin	1	5.77202
rhabdomyolysis	gemfibrozil	lovastatin	1	6.67778
rhabdomyolysis	gemfibrozil	simvastatin	1	7.84938
rhabdomyolysis	gemfibrozil	atorvastatin	1	7.23225
rhabdomyolysis	itraconazole	atorvastatin	1	5.81591
rhabdomyolysis	itraconazole	simvastatin	1	6.31218
rhabdomyolysis	calcium chloride	losartan	0	6.71595
rhabdomyolysis	amiodarone	simvastatin	1	9.96731
rhabdomyolysis	cefuroxime	prochlorperazine	0	2.47212
rhabdomyolysis	clonazepam	warfarin	0	4.68855
rhabdomyolysis	fenofibrate	atorvastatin	1	6.23604
rhabdomyolysis	fenofibrate	simvastatin	1	6.76816
rhabdomyolysis	fenofibrate	pravastatin	1	5.6486
rhabdomyolysis	hydrochlorothiazide	modafinil	0	2.89407
rhabdomyolysis	gabapentin	tegaserod	0	6.99568
rhabdomyolysis	hydrocodone	hydroxychloroquine	0	0
rhabdomyolysis	hydrocodone	megestrol	0	0
rhabdomyolysis	cefaclor	salmeterol	0	1.64133
rhabdomyolysis	etoposide	folic acid	0	0
rhabdomyolysis	fluorescein	paroxetine	0	4.71033
rhabdomyolysis	midazolam	daptomycin	0	4.02837
rhabdomyolysis	lactulose	pseudoephedrine	0	0
rhabdomyolysis	ciprofloxacin	simvastatin	1	9.54847
rhabdomyolysis	quinine	atorvastatin	1	6.38175
rhabdomyolysis	allopurinol	pregabalin	0	6.16318
rhabdomyolysis	zolpidem	pemetrexed	0	0
rhabdomyolysis	alfuzosin	finasteride	0	0
rhabdomyolysis	diltiazem	lovastatin	1	6.291
rhabdomyolysis	diltiazem	simvastatin	1	7.39474
rhabdomyolysis	diltiazem	atorvastatin	1	6.81336
rhabdomyolysis	lovastatin	fenofibrate	1	5.75795
rhabdomyolysis	fluconazole	atorvastatin	1	5.97338
rhabdomyolysis	fluconazole	simvastatin	1	6.48309
rhabdomyolysis	fluconazole	lovastatin	1	5.51543
rhabdomyolysis	lorazepam	caspofungin	0	0.730329
rhabdomyolysis	flunisolide	sertraline	0	2.2163
rhabdomyolysis	calcitriol	lorazepam	0	5.53034
rhabdomyolysis	daptomycin	atorvastatin	1	5.06474
rhabdomyolysis	daptomycin	simvastatin	1	5.49691
rhabdomyolysis	mannitol	linezolid	0	0
rhabdomyolysis	simvastatin	erlotinib	1	7.69739
rhabdomyolysis	ketoconazole	lovastatin	1	6.57157
rhabdomyolysis	nitroprusside	loratadine	0	3.84558
rhabdomyolysis	colchicine	rosuvastatin	1	6.8327
rhabdomyolysis	colchicine	simvastatin	1	9.29179
rhabdomyolysis	colchicine	lovastatin	1	7.9049
rhabdomyolysis	colchicine	pravastatin	1	7.75478
rhabdomyolysis	ketoconazole	simvastatin	1	7.72454
rhabdomyolysis	ketoconazole	atorvastatin	1	7.11722
rhabdomyolysis	phenylephrine	dexmedetomidine	0	0
rhabdomyolysis	tramadol	simvastatin	0	6.80193
rhabdomyolysis	oxycodone	oxymetazoline	0	0
rhabdomyolysis	acetylcysteine	potassium chloride	0	0.461856
rhabdomyolysis	magnesium oxide	tegaserod	0	0.0294305
rhabdomyolysis	nitrofurantoin	timolol	0	0
serotonin syndrome	clobetasol	simvastatin	0	0
serotonin syndrome	calcium carbonate	clopidogrel	0	0
serotonin syndrome	tazobactam	daclizumab	0	0
serotonin syndrome	cefepime	fexofenadine	0	0
serotonin syndrome	sodium bicarbonate	paricalcitol	0	0
serotonin syndrome	hydralazine	magnesium sulfate	0	0
serotonin syndrome	desonide	omeprazole	0	0
serotonin syndrome	desonide	diphenhydramine	0	0
serotonin syndrome	desonide	magnesium oxide	0	0
serotonin syndrome	clomipramine	fluoxetine	1	12.1516
serotonin syndrome	clomipramine	clonazepam	1	6.57803
serotonin syndrome	dexamethasone	epirubicin	0	0
serotonin syndrome	dexamethasone	pegfilgrastim	0	0
serotonin syndrome	metoclopramide	glimepiride	0	2.47509
serotonin syndrome	clarithromycin	sertraline	1	5.46101
serotonin syndrome	clarithromycin	paroxetine	1	5.46101
serotonin syndrome	clarithromycin	venlafaxine	1	5.46101
serotonin syndrome	naloxone	sodium bicarbonate	0	0
serotonin syndrome	escitalopram	desvenlafaxine	1	0
serotonin syndrome	itraconazole	lisinopril	0	0
serotonin syndrome	calcium chloride	methotrexate	0	0
serotonin syndrome	bupropion	infliximab	0	0
serotonin syndrome	desipramine	trazodone	1	6.92229
serotonin syndrome	desipramine	venlafaxine	1	6.92229
serotonin syndrome	desipramine	fluoxetine	1	6.92229
serotonin syndrome	desipramine	diazepam	1	6.92229
serotonin syndrome	desipramine	tramadol	1	6.92229
serotonin syndrome	levofloxacin	pregabalin	0	0
serotonin syndrome	carvedilol	tazobactam	0	0
serotonin syndrome	amiodarone	benazepril	0	0
serotonin syndrome	sertraline	bupropion	1	8.22878
serotonin syndrome	sertraline	sumatriptan	1	9.98226
serotonin syndrome	sertraline	duloxetine	1	5.33348
serotonin syndrome	sertraline	venlafaxine	1	9.76513
serotonin syndrome	sertraline	valsartan	0	6.22748
serotonin syndrome	sertraline	zolmitriptan	1	3.53449
serotonin syndrome	sertraline	rizatriptan	1	3.54384
serotonin syndrome	sertraline	linezolid	1	5.70724
serotonin syndrome	sertraline	pegfilgrastim	0	0.665506
serotonin syndrome	capecitabine	darbepoetin alfa	0	0
serotonin syndrome	benzocaine	morphine	0	0
serotonin syndrome	pilocarpine	lansoprazole	0	0
serotonin syndrome	clonazepam	paroxetine	1	6.57803
serotonin syndrome	clonazepam	gemcitabine	0	0
serotonin syndrome	clonazepam	desipramine	1	0
serotonin syndrome	clonazepam	glipizide	0	0
serotonin syndrome	clonazepam	levofloxacin	0	0
serotonin syndrome	glipizide	spironolactone	0	0
serotonin syndrome	amoxicillin	metolazone	0	0
serotonin syndrome	amoxicillin	procaine	0	0
serotonin syndrome	ibuprofen	etonogestrel	0	0
serotonin syndrome	fluocinonide	lovastatin	0	0
serotonin syndrome	fluocinonide	selenium sulfide	0	0
serotonin syndrome	sulfamethoxazole	testosterone	0	0
serotonin syndrome	sulfamethoxazole	telmisartan	0	0
serotonin syndrome	sulfamethoxazole	olopatadine	0	0
serotonin syndrome	sulfamethoxazole	dexmedetomidine	0	0
serotonin syndrome	hydrochlorothiazide	potassium chloride	0	0
serotonin syndrome	doxorubicin	sumatriptan	0	13.2438
serotonin syndrome	doxorubicin	sucralfate	0	0
serotonin syndrome	azathioprine	baclofen	0	0
serotonin syndrome	azathioprine	glucosamine	0	0
serotonin syndrome	azelastine	lamotrigine	0	0
serotonin syndrome	methylprednisolone	sertraline	0	7.57775
serotonin syndrome	hydrocodone	pemetrexed	0	0
serotonin syndrome	hydrocodone	pantoprazole	0	0
serotonin syndrome	rizatriptan	escitalopram	1	0
serotonin syndrome	oxymetazoline	tamoxifen	0	0
serotonin syndrome	oxymetazoline	azelastine	0	0
serotonin syndrome	oxymetazoline	prednisolone	0	0
serotonin syndrome	oxymetazoline	isradipine	0	0
serotonin syndrome	oxymetazoline	oseltamivir	0	0
serotonin syndrome	famotidine	nortriptyline	0	0
serotonin syndrome	cyclobenzaprine	duloxetine	1	0
serotonin syndrome	metronidazole	tadalafil	0	0
serotonin syndrome	isosorbide dinitrate	sulfamethoxazole	0	0
serotonin syndrome	guaifenesin	metformin	0	0
serotonin syndrome	prednisolone	sulfasalazine	0	0
serotonin syndrome	pseudoephedrine	clarithromycin	0	0
serotonin syndrome	pseudoephedrine	temazepam	0	0
serotonin syndrome	dobutamine	memantine	0	0
serotonin syndrome	loperamide	citric acid	0	0
serotonin syndrome	loperamide	lansoprazole	0	0
serotonin syndrome	loperamide	oxaliplatin	0	0
serotonin syndrome	cefaclor	bupropion	0	0
serotonin syndrome	diazepam	magnesium sulfate	0	6.82889
serotonin syndrome	diazepam	rituximab	0	0.71401
serotonin syndrome	propofol	levofloxacin	0	0
serotonin syndrome	fentanyl	fluoxetine	1	11.9295
serotonin syndrome	fentanyl	paroxetine	1	10.4627
serotonin syndrome	fentanyl	venlafaxine	1	9.94447
serotonin syndrome	fentanyl	sertraline	1	9.69724
serotonin syndrome	fentanyl	escitalopram	1	2.01205
serotonin syndrome	ribavirin	valganciclovir	0	0
serotonin syndrome	etoposide	zolpidem	0	0
serotonin syndrome	etoposide	hydrocortisone	0	0
serotonin syndrome	irinotecan	darbepoetin alfa	0	0
serotonin syndrome	potassium chloride	rituximab	0	0
serotonin syndrome	clopidogrel	insulin detemir	0	0
serotonin syndrome	lisinopril	dabigatran etexilate	0	0
serotonin syndrome	paroxetine	risperidone	1	10.7803
serotonin syndrome	paroxetine	venlafaxine	1	10.5359
serotonin syndrome	paroxetine	sumatriptan	1	10.7702
serotonin syndrome	paroxetine	capecitabine	0	6.75236
serotonin syndrome	paroxetine	linezolid	1	6.15772
serotonin syndrome	paroxetine	duloxetine	1	5.33348
serotonin syndrome	paroxetine	zolmitriptan	1	3.53449
serotonin syndrome	paroxetine	rizatriptan	1	3.54384
serotonin syndrome	ergotamine	trazodone	1	3.3407
serotonin syndrome	ergotamine	venlafaxine	1	3.3407
serotonin syndrome	sumatriptan	venlafaxine	1	10.2368
serotonin syndrome	sumatriptan	duloxetine	1	5.33348
serotonin syndrome	sumatriptan	escitalopram	1	2.01205
serotonin syndrome	verapamil	oxybutynin	0	0
serotonin syndrome	trazodone	paroxetine	1	9.37466
serotonin syndrome	trazodone	venlafaxine	1	8.91037
serotonin syndrome	trazodone	fluvoxamine	1	8.2309
serotonin syndrome	trazodone	sumatriptan	1	9.10849
serotonin syndrome	trazodone	mirtazapine	1	5.93514
serotonin syndrome	trazodone	linezolid	1	5.20767
serotonin syndrome	trazodone	duloxetine	1	5.33348
serotonin syndrome	trazodone	sertraline	1	8.68884
serotonin syndrome	trazodone	zolmitriptan	1	3.53449
serotonin syndrome	trazodone	rizatriptan	1	3.54384
serotonin syndrome	trazodone	nabumetone	0	3.33765
serotonin syndrome	trazodone	trimethoprim	0	3.81626
serotonin syndrome	trazodone	escitalopram	1	2.01205
serotonin syndrome	magnesium sulfate	gemcitabine	0	0
serotonin syndrome	sulfacetamide	sodium bicarbonate	0	0
serotonin syndrome	nicardipine	ranitidine	0	0
serotonin syndrome	linezolid	escitalopram	1	2.01205
serotonin syndrome	enalapril	rabeprazole	0	0
serotonin syndrome	lactulose	rofecoxib	0	0
serotonin syndrome	lactulose	lorazepam	0	0
serotonin syndrome	clonidine	dicloxacillin	0	0
serotonin syndrome	propranolol	eszopiclone	0	0.803596
serotonin syndrome	carbamazepine	fluoxetine	1	11.1722
serotonin syndrome	nortriptyline	trazodone	1	5.868
serotonin syndrome	nortriptyline	venlafaxine	1	5.868
serotonin syndrome	nortriptyline	tramadol	1	5.868
serotonin syndrome	ciprofloxacin	vancomycin	0	7.28707
serotonin syndrome	cyclophosphamide	hydroxyzine	0	0
serotonin syndrome	cyclophosphamide	morphine	0	0
serotonin syndrome	dextromethorphan	trazodone	1	6.63455
serotonin syndrome	dextromethorphan	sertraline	1	7.271
serotonin syndrome	dextromethorphan	paroxetine	1	7.84491
serotonin syndrome	dextromethorphan	venlafaxine	1	7.45638
serotonin syndrome	dextromethorphan	fluoxetine	1	8.94477
serotonin syndrome	dextromethorphan	oxycodone	0	4.59109
serotonin syndrome	dextromethorphan	tramadol	1	6.99967
serotonin syndrome	cimetidine	guaifenesin	0	0
serotonin syndrome	buspirone	fluoxetine	1	9.76257
serotonin syndrome	buspirone	paroxetine	1	8.56215
serotonin syndrome	buspirone	citalopram	1	8.42039
serotonin syndrome	buspirone	venlafaxine	1	8.13809
serotonin syndrome	buspirone	fluvoxamine	1	7.51751
serotonin syndrome	buspirone	trazodone	1	7.24113
serotonin syndrome	buspirone	sertraline	1	7.93577
serotonin syndrome	buspirone	escitalopram	1	2.01205
serotonin syndrome	duloxetine	desvenlafaxine	1	0
serotonin syndrome	duloxetine	escitalopram	1	0
serotonin syndrome	duloxetine	rizatriptan	1	0
serotonin syndrome	duloxetine	zolmitriptan	1	0
serotonin syndrome	duloxetine	eletriptan	1	0
serotonin syndrome	fluoxetine	trazodone	1	10.689
serotonin syndrome	fluoxetine	linezolid	1	7.02103
serotonin syndrome	fluoxetine	methylphenidate	1	11.7428
serotonin syndrome	fluoxetine	venlafaxine	1	12.013
serotonin syndrome	fluoxetine	risperidone	1	10.7803
serotonin syndrome	fluoxetine	sumatriptan	1	12.2802
serotonin syndrome	fluoxetine	bupropion	1	8.22878
serotonin syndrome	fluoxetine	nortriptyline	1	5.868
serotonin syndrome	fluoxetine	clarithromycin	1	5.46101
serotonin syndrome	fluoxetine	duloxetine	1	5.33348
serotonin syndrome	fluoxetine	oxycodone	1	4.59109
serotonin syndrome	fluoxetine	zolmitriptan	1	3.53449
serotonin syndrome	fluoxetine	rizatriptan	1	3.54384
serotonin syndrome	fluoxetine	phentermine	1	2.08886
serotonin syndrome	fluoxetine	phenylpropanolamine	1	4.08632
serotonin syndrome	fluoxetine	tramadol	1	11.2772
serotonin syndrome	montelukast	esomeprazole	0	0
serotonin syndrome	gemcitabine	bexarotene	0	0
serotonin syndrome	methylphenidate	paroxetine	1	10.2989
serotonin syndrome	methylphenidate	venlafaxine	1	9.78886
serotonin syndrome	methylphenidate	fluvoxamine	1	9.0424
serotonin syndrome	methylphenidate	sertraline	1	9.54549
serotonin syndrome	methylphenidate	escitalopram	1	2.01205
serotonin syndrome	ampicillin	venlafaxine	0	4.74257
serotonin syndrome	alprazolam	anastrozole	0	0
serotonin syndrome	alprazolam	amitriptyline	1	2.91191
serotonin syndrome	mexiletine	esomeprazole	0	0
serotonin syndrome	mirtazapine	venlafaxine	1	5.93514
serotonin syndrome	mirtazapine	fluvoxamine	1	5.93514
serotonin syndrome	mirtazapine	insulin lispro	0	0
serotonin syndrome	levonorgestrel	venlafaxine	0	6.10591
serotonin syndrome	hydromorphone	naproxen	0	0
serotonin syndrome	amitriptyline	trazodone	1	8.28423
serotonin syndrome	amitriptyline	venlafaxine	1	9.3104
serotonin syndrome	amitriptyline	clonazepam	1	6.57803
serotonin syndrome	amitriptyline	fluoxetine	1	11.1689
serotonin syndrome	amitriptyline	diazepam	1	9.3216
serotonin syndrome	amitriptyline	zolmitriptan	1	3.53449
serotonin syndrome	amitriptyline	tramadol	1	8.74013
serotonin syndrome	piperacillin	venlafaxine	0	2.86921
serotonin syndrome	zolmitriptan	escitalopram	1	0
serotonin syndrome	bupivacaine	cetirizine	0	0
serotonin syndrome	bupivacaine	miconazole	0	0
serotonin syndrome	bupivacaine	carboplatin	0	0
serotonin syndrome	bupivacaine	triamcinolone	0	0
serotonin syndrome	bupivacaine	droperidol	0	0
serotonin syndrome	bupivacaine	solifenacin	0	0
serotonin syndrome	morphine	sirolimus	0	0
serotonin syndrome	morphine	caspofungin	0	0
serotonin syndrome	venlafaxine	fluvoxamine	1	9.25046
serotonin syndrome	venlafaxine	bupropion	1	8.22878
serotonin syndrome	venlafaxine	linezolid	1	5.85274
serotonin syndrome	venlafaxine	duloxetine	1	5.33348
serotonin syndrome	venlafaxine	zolmitriptan	1	3.53449
serotonin syndrome	venlafaxine	rizatriptan	1	3.54384
serotonin syndrome	venlafaxine	desvenlafaxine	1	2.2141
serotonin syndrome	venlafaxine	escitalopram	1	2.01205
serotonin syndrome	lidocaine	latanoprost	0	0
serotonin syndrome	clotrimazole	insulin lispro	0	0
serotonin syndrome	temazepam	pegfilgrastim	0	0
serotonin syndrome	eletriptan	escitalopram	1	0
serotonin syndrome	citalopram	venlafaxine	1	10.3615
serotonin syndrome	citalopram	fentanyl	1	10.2894
serotonin syndrome	citalopram	methylphenidate	1	10.1284
serotonin syndrome	citalopram	trazodone	1	9.21945
serotonin syndrome	citalopram	sumatriptan	1	10.5919
serotonin syndrome	citalopram	linezolid	1	6.05577
serotonin syndrome	citalopram	duloxetine	1	5.33348
serotonin syndrome	citalopram	oxycodone	1	4.59109
serotonin syndrome	citalopram	zolmitriptan	1	3.53449
serotonin syndrome	citalopram	rizatriptan	1	3.54384
serotonin syndrome	citalopram	dextromethorphan	1	7.71503
serotonin syndrome	citalopram	fluconazole	1	7.20076
serotonin syndrome	citalopram	tramadol	1	9.72683
serotonin syndrome	pantoprazole	losartan	0	0
serotonin syndrome	pantoprazole	trastuzumab	0	0
serotonin syndrome	erythromycin	sertraline	1	3.56028
serotonin syndrome	erythromycin	paroxetine	1	3.56028
serotonin syndrome	erythromycin	venlafaxine	1	3.56028
serotonin syndrome	erythromycin	fluoxetine	1	3.56028
serotonin syndrome	erythromycin	citric acid	0	0
serotonin syndrome	baclofen	interferon beta-1a	0	0
serotonin syndrome	calcitriol	pantoprazole	0	0
serotonin syndrome	calcitriol	mannitol	0	0
serotonin syndrome	filgrastim	oseltamivir	0	0
serotonin syndrome	doxycycline	midazolam	0	7.63929
serotonin syndrome	nicotine	potassium chloride	0	0
serotonin syndrome	doxycycline	lovastatin	0	0
serotonin syndrome	cytarabine	potassium chloride	0	0
serotonin syndrome	atenolol	rifaximin	0	0
serotonin syndrome	oxycodone	sertraline	1	4.59109
serotonin syndrome	oxycodone	paroxetine	1	4.59109
serotonin syndrome	promethazine	trazodone	1	5.86139
serotonin syndrome	promethazine	venlafaxine	1	5.86139
serotonin syndrome	glucosamine	bupropion	0	0
serotonin syndrome	colchicine	azithromycin	0	0
serotonin syndrome	sulfasalazine	gabapentin	0	0
serotonin syndrome	doxycycline	fluconazole	0	7.63929
serotonin syndrome	colchicine	sertraline	0	7.9992
serotonin syndrome	glucosamine	clopidogrel	0	0
serotonin syndrome	selegiline	venlafaxine	1	8.04843
serotonin syndrome	ceftriaxone	meloxicam	0	0
serotonin syndrome	sulfasalazine	azelastine	0	0
serotonin syndrome	atorvastatin	gatifloxacin	0	0
serotonin syndrome	oxybutynin	salmeterol	0	0
serotonin syndrome	doxepin	trazodone	1	5.07719
serotonin syndrome	doxepin	venlafaxine	1	5.07719
serotonin syndrome	promethazine	leflunomide	0	0
serotonin syndrome	phenylpropanolamine	paroxetine	1	4.08632
serotonin syndrome	tramadol	trazodone	1	8.3646
serotonin syndrome	tramadol	sertraline	1	9.16701
serotonin syndrome	tramadol	paroxetine	1	9.89058
serotonin syndrome	tramadol	linezolid	1	5.49426
serotonin syndrome	tramadol	venlafaxine	1	9.40073
serotonin syndrome	bacitracin	metoprolol	0	0
serotonin syndrome	phenylephrine	latanoprost	0	0
serotonin syndrome	doxepin	fluoxetine	1	5.07719
serotonin syndrome	enoxaparin	telmisartan	0	0
serotonin syndrome	diphenoxylate	zolpidem	0	0
serotonin syndrome	tramadol	sumatriptan	1	9.60976
serotonin syndrome	tramadol	benazepril	0	6.61924
serotonin syndrome	phenylephrine	benzonatate	0	0
serotonin syndrome	levetiracetam	celecoxib	0	0
serotonin syndrome	ceftriaxone	formoterol	0	0
serotonin syndrome	promethazine	zolmitriptan	1	0
serotonin syndrome	promethazine	tramadol	1	5.86139
serotonin syndrome	granisetron	pregabalin	0	0
serotonin syndrome	granisetron	filgrastim	0	0
serotonin syndrome	esomeprazole	solifenacin	0	0
serotonin syndrome	bacitracin	rabeprazole	0	0
serotonin syndrome	bacitracin	adapalene	0	0
serotonin syndrome	bacitracin	darbepoetin alfa	0	0
serotonin syndrome	oxycodone	escitalopram	1	0
serotonin syndrome	oxycodone	loratadine	0	0
serotonin syndrome	ceftazidime	paclitaxel	0	0
serotonin syndrome	tramadol	escitalopram	1	2.01205
serotonin syndrome	tramadol	rizatriptan	1	3.54384
serotonin syndrome	tramadol	duloxetine	1	5.33348
serotonin syndrome	tramadol	mirtazapine	1	5.93514
serotonin syndrome	magnesium oxide	meropenem	0	0
serotonin syndrome	clindamycin	etonogestrel	0	0
serotonin syndrome	cisplatin	oxybutynin	0	0
serotonin syndrome	cefotaxime	labetalol	0	0

## Sheet: Legend of Supplementary Data 1
Supplementary Data 1
Description	P-scores of phenotypic effects of drug pairs for gold standard built by Iyer method.
Columns	Phenotype term	Phenotype terms associated with query drug pairs
	Drug 1	Query drug agent 1
	Drug 2	Query drug agent 2
	Class	Class label of drug interaction (verified by Iyer method) 1 = A drug pair associated with the phenotype 0 = A drug pair not associated with the phenotype
	P-score	Phenotype-specific interaction score (P-score) of a phenotype for a query drug pair
