# Supplementary material for: In silico profiling of systemic effects of drugs to predict unexpected interactions
Source: Sci Rep. 2018 Jan 25;8:1612. doi: 10.1038/s41598-018-19614-5 (PMC5785495; doi:10.1038/s41598-018-19614-5)
Supplement: Supplementary file 3 — Dataset 2 [file 41598_2018_19614_MOESM3_ESM.xlsx]

## Sheet: DI-scores of drug combinations 
Supplementary Data 2. DI-scores of drug combinations and DDIs for gold standard positive set.
Drug 1 (DrugBank ID)	Drug 1 (Name)	Drug 2 (DrugBank ID)	Drug 2 (Name)	DI-score	Verified function (from DCDB and TTD)	Verified MoA (from DCDB and TTD)
DB00669	Sumatriptan	DB08298	(2S)-2-(6-methoxynaphthalen-2-yl)propanoic acid	0.954183	Migraine	Sumatriptan is a serotonin agonist that acts selectively at 5HT1 receptors. Naproxen inhibits the activity of the enzymes cyclo-oxygenase I and II, resulting in a decreased formation of precursors of prostaglandins and thromboxanes.
DB00313	Valproic Acid	DB00755	Tretinoin	0.953523	Myelodysplastic Syndrome	Valproic Acid acts by increasing gamma-aminobutyric acid levels in the brain or by altering the properties of voltage dependent sodium channels. Tretinoin binds to and activates retinoic acid receptors (RARs), thereby inducing changes in gene expression that lead to cell differentiation, decreased cell proliferation, and inhibition of tumorigenesis. Azacitidine is incorporated into DNA, where it …
DB00363	Clozapine	DB00472	Fluoxetine	0.951571	Schizophrenia	Fluoxetine is a selective serotonin-reuptake inhibitor (SSRI), it blocks the reuptake of serotonin at the serotonin reuptake pump of the neuronal membrane, enhancing the actions of serotonin on 5HT1A autoreceptors. The mechanism of action of Clozapine, as with other drugs used to treat schizophrenia, is unknown. However, it has been proposed that the drug's therapeutic activity in schizophrenia i…
DB00586	Diclofenac	DB01050	Ibuprofen	0.949764	Recurrence of Febrile Seizure	Acetaminophen acts primarily in the CNS, by increasing the pain threshold by inhibiting both isoforms of cyclooxygenase, COX-1, COX-2, and COX-3 enzymes involved in prostaglandin (PG) synthesis. The anti-inflammatory effects of diclofenac are believed to be due to inhibition of both leukocyte migration and the enzyme cylooxygenase (COX-1 and COX-2), leading to the peripheral inhibition of prostag…
DB00544	Fluorouracil	DB00997	Doxorubicin	0.948869	Advanced epidermoid carcinoma of the oesophagus	Cisplatin binds to nucleophilic groups such as GC-rich sites in DNA, inducing intrastrand and interstrand DNA cross-links, as well as DNA-protein cross-links. These cross-links result in apoptosis and cell growth inhibition. Fluorouracil metabolites incorporate into both RNA and DNA; inhibits synthesis of DNA, incorporation into RNA results in major effects on both RNA processing and functions. D…
DB00945	Acetylsalicylic acid	DB01234	Dexamethasone	0.948731	Multiple Myeloma	Acetylsalicylic acid binds to and acetylates serine residues in cyclooxygenases, resulting in decreased synthesis of prostaglandin, platelet aggregation, and inflammation. Dexamethasone is a glucocorticoid agonist. In addition to binding to specific nuclear steroid receptors, dexamethasone also interferes with NF-kB activation and apoptotic pathways. Pomalidomide appears to inhibit TNF-alpha prod…
DB00334	Olanzapine	DB00472	Fluoxetine	0.94791	Treating depression caused by bipolar disorder (manic depression).	Olanzapine's antipsychotic activity is likely due to a combination of antagonism at D2 receptors in the mesolimbic pathway and 5HT2A receptors in the frontal cortex. Fluoxetine is an antidepressant belonging to the selective serotonin reuptake inhibitor (SSRI) class, and blocks the reuptake of serotonin at the serotonin reuptake pump of the neuronal membrane, enhancing the actions of serotonin on…
DB00188	Bortezomib	DB00997	Doxorubicin	0.947876	Multiple Myeloma	Bortezomib is a potent inhibitor of 26S proteasome, and appears to increase the sensitivity of cancer cells to traditional anticancer agents, thus inducing apoptosis. Doxorubicin forms complexes with DNA by intercalation between base pairs, and it inhibits topoisomerase II activity by stabilizing the DNA-topoisomerase II complex, preventing the religation portion of the ligation-religation reacti…
DB00584	Enalapril	DB00796	Candesartan	0.947657	Kidney Failure, Chronic	Enalaprilat competitively binds to and inhibits ACE, which prevents the potent vasoconstrictive actions of angiotensin II and results in vasodilation. Candesartan selectively blocks the binding of angiotensin II to AT1, this inhibits the AT1-mediated vasoconstrictive and aldosterone-secreting effects of angiotensin II and results in an overall decrease in blood pressure.
DB00472	Fluoxetine	DB01242	Clomipramine	0.946905	Obsessive Compulsive Disorder	Fluoxetine is an antidepressant belonging to the selective serotonin reuptake inhibitor (SSRI) class, and blocks the reuptake of serotonin at the serotonin reuptake pump of the neuronal membrane, enhancing the actions of serotonin on 5HT<sub>1A</sub> autoreceptors. Clomipramine is a strong, but not completely selective serotonin reuptake inhibitor (SRI), as the active main metabolite desmethyclom…
DB00945	Acetylsalicylic acid	DB01076	Atorvastatin	0.946272	Diabetes Mellitus	Acetylsalicylic acid binds to and acetylates serine residues in cyclooxygenases, resulting in decreased synthesis of prostaglandin, platelet aggregation, and inflammation. Atorvastatin competitively inhibits hepatic hydroxymethyl-glutaryl coenzyme A (HMG-CoA) reductase, the enzyme which catalyzes the conversion of HMG-CoA to mevalonate, a key step in cholesterol synthesis.
DB00472	Fluoxetine	DB00285	Venlafaxine	0.946024	Major Depressive Disorder	Fluoxetine is an antidepressant belonging to the selective serotonin reuptake inhibitor (SSRI) class, and blocks the reuptake of serotonin at the serotonin reuptake pump of the neuronal membrane, enhancing the actions of serotonin on 5HT<sub>1A</sub> autoreceptors. Venlafaxine and its active metabolite, O-desmethylvenlafaxine (ODV), inhibit the reuptake of both serotonin and norepinephrine with a…
DB00966	Telmisartan	DB00975	Dipyridamole	0.945892	Stroke	Aspirin affects platelet function by inhibiting the enzyme prostaglandin cyclooxygenase in platelets, thereby preventing the formation of the aggregating agent thromboxane A2. Telmisartan is an angiotensin II receptor antagonist (ARB) used in the management of hypertension. Dipyridamole likely inhibits both adenosine deaminase and phosphodiesterase, preventing the degradation of cAMP, an inhibito…
DB00412	Rosiglitazone	DB01132	Pioglitazone	0.94586	Diabetes Mellitus, Non-Insulin-Dependent	Glimepiride stimulates the release of insulin from functioning pancreatic beta cells, and increasing sensitivity of peripheral tissues to insulin. Metformin acts by the initial activation of AMP-activated protein kinase (AMPK), a liver enzyme that plays an important role in insulin signaling, whole body energy balance, and the metabolism of glucose and fats. Rosiglitazone acts as a highly selecti…
DB00678	Losartan	DB01076	Atorvastatin	0.945312	Focal Segmental Glomerulosclerosis	Losartan and its longer acting metabolite, E-3174, lower blood pressure by antagonizing the renin-angiotensin-aldosterone system. Lisinopril, a synthetic peptide derivative, specifically and competitively inhibits ACE, which results in a decrease in the production of the potent vasoconstrictor angiotensin II and, so, diminished vasopressor activity. Atorvastatin competitively inhibits hepatic hyd…
DB00584	Enalapril	DB01136	Carvedilol	0.944849	Acute Myeloid Leukemia	Enalaprilat competitively binds to and inhibits ACE, which prevents the potent vasoconstrictive actions of angiotensin II and results in vasodilation. Carvedilol acts as a nonselective beta-adrenoceptor blocking agent and as an alpha 1-adrenoceptor blocker, resulting in reducing peripheral vascular resistance by vasodilation, and prevents reflex tachycardia so that heart rate is either unchanged …
DB00796	Candesartan	DB01115	Nifedipine	0.944817	Hypertension	Candesartan selectively blocks the binding of angiotensin II to AT1, this inhibits the AT1-mediated vasoconstrictive and aldosterone-secreting effects of angiotensin II and results in an overall decrease in blood pressure. By inhibiting the influx of calcium in smooth muscle cells, nifedipine prevents calcium-dependent myocyte contraction and vasoconstriction.
DB00334	Olanzapine	DB01224	Quetiapine	0.942982	Psychotic Disorders	Olanzapine's antipsychotic activity is likely due to a combination of antagonism at D2 receptors in the mesolimbic pathway and 5HT2A receptors in the frontal cortex. Ziprasidone is a selective monoaminergic antagonist with high affinity for the serotonin Type 2 (5HT2), dopamine Type 2 (D2), 1 and 2 adrenergic, and H1 histaminergic receptors. Quetiapine's antipsychotic activity is likely due to a …
DB00945	Acetylsalicylic acid	DB01132	Pioglitazone	0.942282	Diabetes	Acetylsalicylic acid binds to and acetylates serine residues in cyclooxygenases, resulting in decreased synthesis of prostaglandin, platelet aggregation, and inflammation. Pioglitazone activates peroxisome proliferator-activated receptor gamma (PPAR-gamma), a ligand-activated transcription factor, thereby inducing cell differentiation and inhibiting cell growth and angiogenesis.
DB01156	Bupropion	DB00215	Citalopram	0.942216	Acute Coronary Syndrome	Bupropion selectively inhibits the neuronal reuptake of dopamine, norepinephrine, and serotonin. Citalopram selectively inhibits the CNS neuronal reuptake of serotonin, thereby potentiating serotonergic activity in the central nervous system. Sertraline appears to selectively inhibit the neuronal uptake of serotonin, raising serotonin levels in the CNS.
DB00531	Cyclophosphamide	DB00563	Methotrexate	0.942111	Breast Cancer	Cyclophosphamide's active metabolites aldophosphamide and phosphoramide mustard bind to DNA, thereby inhibiting DNA replication and initiating cell death. Fluorouracil metabolites incorporate into both RNA and DNA; inhibits synthesis of DNA, incorporation into RNA results in major effects on both RNA processing and functions. Methotrexate anti-tumor activity is a result of the inhibition of folic…
DB00563	Methotrexate	DB00864	Tacrolimus	0.942036	Acute Graft Versus Host Disease	Methotrexate anti-tumor activity is a result of the inhibition of folic acid reductase, leading to inhibition of DNA synthesis and inhibition of cellular replication. Tacrolimus binds to the FKBP-12 protein and forms a complex with calcium-dependent proteins, thereby inhibiting calcineurin phosphatase activity and resulting in decreased cytokine production.
DB00331	Metformin	DB00997	Doxorubicin	0.942027	Breast Cancer	Metformin activates AMP-activated protein kinase (AMPK), which regulates cellular energy metabolism. Metformin can inhibit the growth of breast cancer cells through the activation of AMPK. Doxorubicin stabilizes the topoisomerase II complex after it has broken the DNA chain for replication, preventing the DNA double helix from being resealed and thereby stopping the process of replication.
DB01224	Quetiapine	DB01238	Aripiprazole	0.941868	Schizophrenia	Olanzapine's antipsychotic activity is likely due to a combination of antagonism at D2 receptors in the mesolimbic pathway and 5HT2A receptors in the frontal cortex. Ziprasidone is a selective monoaminergic antagonist with high affinity for the serotonin Type 2 (5HT2), dopamine Type 2 (D2), 1 and 2 adrenergic, and H1 histaminergic receptors. Risperidone is a dopamine antagonist belongs to the cla…
DB00448	Lansoprazole	DB08298	(2S)-2-(6-methoxynaphthalen-2-yl)propanoic acid	0.941475	Reducing the risk of NSAID-associated gastric ulcers in patients with a history of documented gastric ulcer(s) who require the use of an NSAID for treatment of the signs and symptoms of rheumatoid arthritis, osteoarthritis, and/or ankylosing spondylitis.	Lansoprazole belongs to a class of anti-secretory compounds that suppress gastric acid secretion. Naproxen is a nonsteroidal anti-inflammatory drug (NSAID) with analgesic and anti-pyretic properties. Its mechanism is not completely understood but may be related to prostaglandin synthetase inhibition.
DB00338	Omeprazole	DB00586	Diclofenac	0.941319	Osteoarthritis	Omeprazole is a proton pump inhibitor that suppresses gastric acid secretion by specific inhibition of the H<sup>+</sup>/K<sup>+</sup>-ATPase in the gastric parietal cell, which reduces gastric acidity. The anti-inflammatory effects of diclofenac are believed to be due to inhibition of both leukocyte migration and the enzyme cylooxygenase (COX-1 and COX-2), leading to the peripheral inhibition of…
DB00571	Propranolol	DB00678	Losartan	0.941246	Marfan Syndrome	Propranolol competes with sympathomimetic neurotransmitters such as catecholamines for binding at beta(1)-adrenergic receptors in the heart, inhibiting sympathetic stimulation. Losartan and its longer acting metabolite, E-3174, lower blood pressure by antagonizing the renin-angiotensin-aldosterone system.
DB00515	Cisplatin	DB01234	Dexamethasone	0.941148	Non-small Cell Lung Cancer	Vitamin B12 is involved in many metabolism precess, especially affecting DNA synthesis and regulation, but also fatty acid synthesis and energy production. Cisplatin binds to nucleophilic groups such as GC-rich sites in DNA, inducing intrastrand and interstrand DNA cross-links, as well as DNA-protein cross-links. These cross-links result in apoptosis and cell growth inhibition. Dexamethasone is a…
DB00531	Cyclophosphamide	DB01041	Thalidomide	0.940941	Multiple Myeloma	Bortezomib is a potent inhibitor of 26S proteasome, and appears to increase the sensitivity of cancer cells to traditional anticancer agents, thus inducing apoptosis. Cyclophosphamide's active metabolites aldophosphamide and phosphoramide mustard bind to DNA, thereby inhibiting DNA replication and initiating cell death. Thalidomide acts primarily by inhibiting both the production of tumor necrosi…
DB00201	Caffeine	DB00328	Indomethacin	0.940922	Migraine and tension-type headache	Indomethacin is a nonselective inhibitor of cyclooxygenase (COX) 1 and 2, enzymes that participate in prostaglandin synthesis from arachidonic acid, to relieve pain, fever, and inflammation. Prochlorperazine is a piperazine phenothiazine antipsychotic which blocks postsynaptic mesolimbic dopaminergic D1 and D2 receptors in the brain, affecting basal metabolism, body temperature, wakefulness, vaso…
DB00188	Bortezomib	DB01262	Decitabine	0.940668	Adult Acute Myeloid Leukemia With 11q23 (MLL) Abnormalities	Bortezomib is a potent inhibitor of 26S proteasome, and appears to increase the sensitivity of cancer cells to traditional anticancer agents, thus inducing apoptosis. Decitabine-induced hypomethylation in neoplastic cells may restore normal function to genes that are critical for the control of cellular differentiation and proliferation.
DB00188	Bortezomib	DB00563	Methotrexate	0.940356	Hematologic Malignancies	Bortezomib is a potent inhibitor of 26S proteasome, and appears to increase the sensitivity of cancer cells to traditional anticancer agents, thus inducing apoptosis. Methotrexate anti-tumor activity is a result of the inhibition of folic acid reductase, leading to inhibition of DNA synthesis and inhibition of cellular replication. Tacrolimus binds to the FKBP-12 protein and forms a complex with …
DB00188	Bortezomib	DB00864	Tacrolimus	0.940114	Hematologic Malignancies	Bortezomib is a potent inhibitor of 26S proteasome, and appears to increase the sensitivity of cancer cells to traditional anticancer agents, thus inducing apoptosis. Methotrexate anti-tumor activity is a result of the inhibition of folic acid reductase, leading to inhibition of DNA synthesis and inhibition of cellular replication. Tacrolimus binds to the FKBP-12 protein and forms a complex with …
DB01234	Dexamethasone	DB00158	Folic Acid	0.94011	Non-small Cell Lung Cancer	Vitamin B12 is involved in many metabolism precess, especially affecting DNA synthesis and regulation, but also fatty acid synthesis and energy production. Cisplatin binds to nucleophilic groups such as GC-rich sites in DNA, inducing intrastrand and interstrand DNA cross-links, as well as DNA-protein cross-links. These cross-links result in apoptosis and cell growth inhibition. Dexamethasone is a…
DB00563	Methotrexate	DB01169	Arsenic trioxide	0.94008	Adult Acute Myeloid Leukemia With t(15;17)(q22;q12)	Methotrexate anti-tumor activity is a result of the inhibition of folic acid reductase, leading to inhibition of DNA synthesis and inhibition of cellular replication. Tretinoin binds to and activates retinoic acid receptors (RARs), thereby inducing changes in gene expression that lead to cell differentiation, decreased cell proliferation, and inhibition of tumorigenesis. Cytarabine acts through d…
DB00381	Amlodipine	DB00966	Telmisartan	0.940065	Hypertension	Telmisartan is an Angiotensin Receptor Blocker (ARB) that shows high affinity for the angiotensin II type 1 (AT1) receptors, has a long duration of action, and has the longest half-life of any ARB. In addition to blocking the Renin-Angiotensin System (RAS), telmisartan acts as a selective modulator of Peroxisome proliferator-activated receptor gamma (PPAR-姨?), a central regulator of insulin and g…
DB00641	Simvastatin	DB00175	Pravastatin	0.939971	Hypercholesterolemia	Simvastatin competitively inhibits HMG-CoA reductase, lowers plasma cholesterol and lipoprotein levels, and modulates immune responses by suppressing MHC II on interferon gamma-stimulated, antigen-presenting cells such as human vascular endothelial cells. Pravastatin competitively inhibits HMG-CoA reductase, which catalyzes the conversion of HMG-CoA to mevalonate, a key step in cholesterol synthe…
DB00515	Cisplatin	DB00531	Cyclophosphamide	0.939843	Stage III and Stage IV ovarian cancer	Cisplatin binds to DNA and causes crosslinking of DNA which ultimately triggers apoptosis (programmed cell death). Cyclophosphamide is an alkylating agent that prevents cell division by cross-linking DNA strands and decreasing DNA synthesis.
DB00563	Methotrexate	DB00641	Simvastatin	0.939544	Rheumatoid Arthritis	Methotrexate anti-tumor activity is a result of the inhibition of folic acid reductase, leading to inhibition of DNA synthesis and inhibition of cellular replication. Simvastatin competitively inhibits HMG-CoA reductase, lowers plasma cholesterol and lipoprotein levels, and modulates immune responses by suppressing MHC II on interferon gamma-stimulated, antigen-presenting cells such as human vasc…
DB00755	Tretinoin	DB04297	7-[4-(Dimethylamino)Phenyl]-N-Hydroxy-4,6-Dimethyl-7-Oxo-2,4-Heptadienamide	0.939324	Renal Cell Carcinoma	Tretinoin binds to and activates retinoic acid receptors (RARs), thereby inducing changes in gene expression that lead to cell differentiation, decreased cell proliferation, and inhibition of tumorigenesis. Trichostatin, an antifungal antibiotic and is a potent and specific inhibitor of histone deacetylase (HDAC). HDAC is overexpressed in a variety of cancers and is closely correlated with oncoge…
DB00627	Niacin	DB00641	Simvastatin	0.939179	It is used to lower cholesterol and triglycerides (types of fat) in the blood.	Niacin decreases the rate of hepatic synthesis of VLDL-C and LDL-C, and does not appear to affect fecal excretion of fats, sterols, or bile acids. Simvastatin is a specific inhibitor of 3-hydroxy-3-methylglutaryl-coenzyme A (HMG-CoA) reductase, the enzyme that catalyzes the conversion of HMG-CoA to mevalonate, an early and rate-limiting step in the biosynthetic pathway for cholesterol. In additio…
DB00945	Acetylsalicylic acid	DB00966	Telmisartan	0.939178	Stroke	Aspirin affects platelet function by inhibiting the enzyme prostaglandin cyclooxygenase in platelets, thereby preventing the formation of the aggregating agent thromboxane A2. Telmisartan is an angiotensin II receptor antagonist (ARB) used in the management of hypertension. Dipyridamole likely inhibits both adenosine deaminase and phosphodiesterase, preventing the degradation of cAMP, an inhibito…
DB00481	Raloxifene	DB00544	Fluorouracil	0.939168	For the treatment and prevention of breast cancer	Raloxifene binds to estrogen receptors (ER) as a mixed estrogen agonist/antagonist; it displays both an ER-alpha-selective partial agonist/antagonist effect and a pure ER-beta-selective antagonist effect. Fluorouracil metabolites incorporate into both RNA and DNA; inhibits synthesis of DNA, incorporation into RNA results in major effects on both RNA processing and functions. Trimetrexate glucuron…
DB00313	Valproic Acid	DB00997	Doxorubicin	0.939099	Malignant Mesothelioma	Valproic Acid acts by increasing gamma-aminobutyric acid levels in the brain or by altering the properties of voltage dependent sodium channels. Doxorubicin forms complexes with DNA by intercalation between base pairs, and it inhibits topoisomerase II activity by stabilizing the DNA-topoisomerase II complex, preventing the religation portion of the ligation-religation reaction that topoisomerase …
DB00441	Gemcitabine	DB00997	Doxorubicin	0.939034	Breast Cancer	Gemcitabine inhibits thymidylate synthetase, leading to inhibition of DNA synthesis and cell death. Cyclophosphamide's active metabolites aldophosphamide and phosphoramide mustard bind to DNA, thereby inhibiting DNA replication and initiating cell death. Doxorubicin forms complexes with DNA by intercalation between base pairs, and it inhibits topoisomerase II activity by stabilizing the DNA-topoi…
DB00472	Fluoxetine	DB00215	Citalopram	0.938466	Depression	Fluoxetine is an antidepressant belonging to the selective serotonin reuptake inhibitor (SSRI) class, and blocks the reuptake of serotonin at the serotonin reuptake pump of the neuronal membrane, enhancing the actions of serotonin on 5HT<sub>1A</sub> autoreceptors. Citalopram selectively inhibits the CNS neuronal reuptake of serotonin, thereby potentiating serotonergic activity in the central ner…
DB00641	Simvastatin	DB00966	Telmisartan	0.938422	Essential Hypertension	Amlodipine decreases arterial smooth muscle contractility and subsequent vasoconstriction by inhibiting the influx of calcium ions through L-type calcium channels. Amiloride works by inhibiting sodium reabsorption in the distal convoluted tubules and collecting ducts in the kidneys by binding to the amiloride-sensitive sodium channels. This promotes the loss of sodium and water from the body, but…
DB00864	Tacrolimus	DB01024	Mycophenolic acid	0.937957	Kidney Diseases	Prednisone enters the nucleus where it binds to and activates specific nuclear receptors, resulting in an altered gene expression and inhibition of proinflammatory cytokine production. Tacrolimus binds to the FKBP-12 protein and forms a complex with calcium-dependent proteins, thereby inhibiting calcineurin phosphatase activity and resulting in decreased cytokine production. Mycophenolic acid is …
DB00441	Gemcitabine	DB00762	Irinotecan	0.937932	Biliary Cancer	Gemcitabine inhibits thymidylate synthetase, leading to inhibition of DNA synthesis and cell death. Irinotecan prevents religation of the DNA strand by binding to topoisomerase I-DNA complex, which induces replication arrest and lethal double-stranded breaks in DNA. As a result, apoptosis occurs. Panitumumab binds specifically to EGFR on both normal and tumor cells, and competitively inhibits the…
DB00188	Bortezomib	DB00441	Gemcitabine	0.937471	Non-small cell lung cancer	Bortezomib reversibly inhibits the 26S proteasome, a large protease complex that degrades ubiquinated proteins. By blocking the targeted proteolysis normally performed by the proteasome, bortezomib disrupts various cell signaling pathways, leading to cell cycle arrest, apoptosis, and inhibition of angiogenesis. Specifically, the agent inhibits nuclear factor (NF)-kappaB, a protein that is constit…
DB00368	Norepinephrine	DB00841	Dobutamine	0.937327	Septic Shock	Norepinephrine functions as a peripheral vasoconstrictor by acting on alpha-adrenergic receptors. It is also an inotropic stimulator of the heart and dilator of coronary arteries as a result of it's activity at the beta-adrenergic receptors. Dobutamine directly stimulates beta-1 receptors of the heart to increase myocardial contractility and stroke volume, resulting in increased cardiac output.
DB00441	Gemcitabine	DB00531	Cyclophosphamide	0.93682	Breast Cancer	Gemcitabine inhibits thymidylate synthetase, leading to inhibition of DNA synthesis and cell death. Cyclophosphamide's active metabolites aldophosphamide and phosphoramide mustard bind to DNA, thereby inhibiting DNA replication and initiating cell death. Doxorubicin forms complexes with DNA by intercalation between base pairs, and it inhibits topoisomerase II activity by stabilizing the DNA-topoi…
DB00635	Prednisone	DB01234	Dexamethasone	0.936312	Multiple Myeloma	Cyclophosphamide's active metabolites aldophosphamide and phosphoramide mustard bind to DNA, thereby inhibiting DNA replication and initiating cell death. Vincristine binds irreversibly to microtubules and spindle proteins in S phase of the cell cycle and interferes with the formation of the mitotic spindle, thereby arresting tumor cells in metaphase. Prednisone enters the nucleus where it binds …
DB00627	Niacin	DB00945	Acetylsalicylic acid	0.936185	Dyslipidemia	Niacin is converted to its active form niacinamide, which is a component of the coenzymes NAD and NADP, which play an important role in tissue respiration and in glycogen, lipid, amino acid, protein, and purine metabolism. Acetylsalicylic acid binds to and acetylates serine residues in cyclooxygenases, resulting in decreased synthesis of prostaglandin, platelet aggregation, and inflammation.
DB00334	Olanzapine	DB01104	Sertraline	0.935767	Major Depression With Psychotic Features	Olanzapine's antipsychotic activity is likely due to a combination of antagonism at D2 receptors in the mesolimbic pathway and 5HT2A receptors in the frontal cortex. Sertraline appears to selectively inhibit the neuronal uptake of serotonin, raising serotonin levels in the CNS.
DB00544	Fluorouracil	DB00563	Methotrexate	0.935676	Advanced colorectal cancer	Methotrexate competitively and irreversibly inhibits dihydrofolate reductase (DHFR), inhibiting of DHFR leads to the DNA, RNA, thymidylates synthesis inhibition. Fluorouracil is transformed inside the cell into different cytotoxic metabolites which are then incorporated into DNA and RNA, finally inducing cell cycle arrest and apoptosis by inhibiting the cell's ability to synthesize DNA. Leucovori…
DB00331	Metformin	DB01120	Gliclazide	0.935526	Type 2 Diabetes Mellitus	Metformin acts by the initial activation of AMP-activated protein kinase (AMPK), a liver enzyme that plays an important role in insulin signaling, whole body energy balance, and the metabolism of glucose and fats. Gliclazide belongs to the sulfonylurea class of insulin secretagogues, which act by stimulating cells of the pancreas to release insulin.
DB00635	Prednisone	DB00864	Tacrolimus	0.935166	Kidney Diseases	Prednisone enters the nucleus where it binds to and activates specific nuclear receptors, resulting in an altered gene expression and inhibition of proinflammatory cytokine production. Tacrolimus binds to the FKBP-12 protein and forms a complex with calcium-dependent proteins, thereby inhibiting calcineurin phosphatase activity and resulting in decreased cytokine production. Mycophenolic acid is …
DB00421	Spironolactone	DB00695	Furosemide	0.934706	Cirrhosis	Spironolactone competitively inhibits adrenocortical hormone aldosterone activity in the distal renal tubules, myocardium, and vasculature. Aldosterone is a hormone; its primary function is to retain sodium and excrete potassium in the kidneys. Furosemide blocks the Na-K-Cl cotransporter, thereby inhibiting reabsorption of sodium, chloride, potassium ions and water.
DB00215	Citalopram	DB01104	Sertraline	0.934235	Acute Coronary Syndrome	Bupropion selectively inhibits the neuronal reuptake of dopamine, norepinephrine, and serotonin. Citalopram selectively inhibits the CNS neuronal reuptake of serotonin, thereby potentiating serotonergic activity in the central nervous system. Sertraline appears to selectively inhibit the neuronal uptake of serotonin, raising serotonin levels in the CNS.
DB00381	Amlodipine	DB00542	Benazepril	0.934189	For patients with hypertension	Amlodipine decreases arterial smooth muscle contractility and subsequent vasoconstriction by inhibiting the influx of calcium ions through L-type calcium channels. Benazeprilat, the active metabolite of Benazepril, competes with angiotensin I for binding at the angiotensin-converting enzyme, blocking the conversion of angiotensin I to angiotensin II.
DB00945	Acetylsalicylic acid	DB00975	Dipyridamole	0.934107	Reducing the risk of stroke in patients who have had transient ischemia of the brain or completed ischemic stroke due to thrombosis.	Aspirin affects platelet function by inhibiting the enzyme prostaglandin cyclooxygenase in platelets, thereby preventing the formation of the aggregating agent thromboxane A2. Dipyridamole directly stimulates the release of prostacyclin, which induces adenylate cyclase activity, thereby raises the intraplatelet concentration of cAMP and further inhibits platelet aggregation.
DB00285	Venlafaxine	DB01224	Quetiapine	0.93377	Major Depressive Disorder	Fluoxetine is an antidepressant belonging to the selective serotonin reuptake inhibitor (SSRI) class, and blocks the reuptake of serotonin at the serotonin reuptake pump of the neuronal membrane, enhancing the actions of serotonin on 5HT<sub>1A</sub> autoreceptors. Venlafaxine and its active metabolite, O-desmethylvenlafaxine (ODV), inhibit the reuptake of both serotonin and norepinephrine with a…
DB00563	Methotrexate	DB00755	Tretinoin	0.933705	Leukemia	Methotrexate anti-tumor activity is a result of the inhibition of folic acid reductase, leading to inhibition of DNA synthesis and inhibition of cellular replication. Tretinoin binds to and activates retinoic acid receptors (RARs), thereby inducing changes in gene expression that lead to cell differentiation, decreased cell proliferation, and inhibition of tumorigenesis. Mercaptopurine inhibits n…
DB00860	Prednisolone	DB01041	Thalidomide	0.933545	Multiple Myeloma	Prednisolone can inhibit leukocyte infiltration at the site of inflammation, interfere with mediators of inflammatory response, and suppress humoral immune responses. Thalidomide acts primarily by inhibiting both the production of tumor necrosis factor alpha (TNF-alpha) in stimulated peripheral monocytes and the activities of interleukins and interferons. Melphalan alkylates DNA at the N7 positio…
DB00331	Metformin	DB00421	Spironolactone	0.933396	Polycystic Ovary Syndrome	Metformin acts by the initial activation of AMP-activated protein kinase (AMPK), a liver enzyme that plays an important role in insulin signaling, whole body energy balance, and the metabolism of glucose and fats. Spironolactone competitively inhibits adrenocortical hormone aldosterone activity in the distal renal tubules, myocardium, and vasculature. Aldosterone is a hormone; its primary functio…
DB00668	Epinephrine	DB00368	Norepinephrine	0.933218	Oral Cancer	Epinephrine works via the stimulation of alpha and beta-1 adrenergic receptors, and a moderate activity at beta-2 adrenergic receptors. Dopexamine acts at dopamine receptor D1 mediates relaxation of vascular smooth muscle in renal, mesenteric, cerebral and coronary arteries. Norepinephrine functions as a peripheral vasoconstrictor by acting on alpha-adrenergic receptors. It is also an inotropic s…
DB00381	Amlodipine	DB01076	Atorvastatin	0.93312	Hypertension or chest pain (angina) that occurs with high cholesterol or triglyceride levels.	Amlodipine decreases arterial smooth muscle contractility and subsequent vasoconstriction by inhibiting the influx of calcium ions through L-type calcium channels. Atorvastatin competitively inhibits hepatic hydroxymethyl-glutaryl coenzyme A (HMG-CoA) reductase, the enzyme which catalyzes the conversion of HMG-CoA to mevalonate, a key step in cholesterol synthesis.
DB00945	Acetylsalicylic acid	DB01109	Heparin	0.933055	Recurrent Abortion	Acetylsalicylic acid binds to and acetylates serine residues in cyclooxygenases, resulting in decreased synthesis of prostaglandin, platelet aggregation, and inflammation. Heparin binds to antithrombin III to form a heparin-antithrombin III complex. The complex binds to and irreversibly inactivates thrombin and other activated clotting factors, such as factors IX, X, XI, and XII, thereby preventi…
DB00563	Methotrexate	DB00987	Cytarabine	0.933033	Adult Acute Myeloid Leukemia With t(15;17)(q22;q12)	Methotrexate anti-tumor activity is a result of the inhibition of folic acid reductase, leading to inhibition of DNA synthesis and inhibition of cellular replication. Tretinoin binds to and activates retinoic acid receptors (RARs), thereby inducing changes in gene expression that lead to cell differentiation, decreased cell proliferation, and inhibition of tumorigenesis. Cytarabine acts through d…
DB00448	Lansoprazole	DB01222	Budesonide	0.933031	Eosinophilic Esophagitis	Lansoprazole is a proton-pump inhibitor (PPI) which inhibits the stomach's production of gastric acids. Budesonide is an anti-inflammatory corticosteroid that exhibits potent glucocorticoid activity and weak mineralocorticoid activity.
DB00515	Cisplatin	DB00158	Folic Acid	0.932701	Non-small Cell Lung Cancer	Vitamin B12 is involved in many metabolism precess, especially affecting DNA synthesis and regulation, but also fatty acid synthesis and energy production. Cisplatin binds to nucleophilic groups such as GC-rich sites in DNA, inducing intrastrand and interstrand DNA cross-links, as well as DNA-protein cross-links. These cross-links result in apoptosis and cell growth inhibition. Dexamethasone is a…
DB00331	Metformin	DB01016	Glyburide	0.932599	It is adjunct to diet and exercise, to improve glycemic control in patients with type 2 diabetes whose hyperglycemia cannot be satisfactorily managed with diet and exercise alone.	Metformin acts by the initial activation of AMP-activated protein kinase (AMPK), a liver enzyme that plays an important role in insulin signaling, whole body energy balance, and the metabolism of glucose and fats. Sulfonylureas such as glyburide bind to ATP-sensitive potassium channels on the pancreatic cell surface, raising intracellular concentrations of calcium ions, which induces the secretio…
DB00563	Methotrexate	DB00795	Sulfasalazine	0.93234	Rheumatoid Arthritis	Methotrexate anti-tumor activity is a result of the inhibition of folic acid reductase, leading to inhibition of DNA synthesis and inhibition of cellular replication. Sulfasalazine appears inhibit cyclooxygenase and prostaglandin production and is used in the management of inflammatory bowel diseases. leflunomide is converted to an active metabolite, A77 1726, which blocks dihydroorotate dehydrog…
DB00661	Verapamil	DB01356	Lithium	0.932209	Mania	Verapamil inhibits voltage-dependent calcium channels, reduces heart rate and blood pressure. Lithium salts such as lithium carbonate (Li2CO3), lithium citrate, and lithium orotate are mood stabilizers.
DB00335	Atenolol	DB00571	Propranolol	0.932198	Marfan Syndrome	Atenolol competes with sympathomimetic neurotransmitters such as catecholamines for binding at beta(1)-adrenergic receptors in the heart and vascular smooth muscle, inhibiting sympathetic stimulation. Propranolol competes with sympathomimetic neurotransmitters such as catecholamines for binding at beta(1)-adrenergic receptors in the heart, inhibiting sympathetic stimulation. Losartan and its long…
DB00381	Amlodipine	DB00678	Losartan	0.932096	Hypertension	Amlodipine decreases arterial smooth muscle contractility and subsequent vasoconstriction by inhibiting the influx of calcium ions through L-type calcium channels. Losartan and its longer acting metabolite, E-3174, lower blood pressure by antagonizing the renin-angiotensin-aldosterone system.
DB00338	Omeprazole	DB00945	Acetylsalicylic acid	0.931417	Platelet Aggregation	Omeprazole is a proton pump inhibitor that suppresses gastric acid secretion by specific inhibition of the H<sup>+</sup>/K<sup>+</sup>-ATPase in the gastric parietal cell, which reduces gastric acidity. Acetylsalicylic acid binds to and acetylates serine residues in cyclooxygenases, resulting in decreased synthesis of prostaglandin, platelet aggregation, and inflammation. Clopidogrel bisulfate ir…
DB00381	Amlodipine	DB01029	Irbesartan	0.931148	Hypertension	Amlodipine decreases arterial smooth muscle contractility and subsequent vasoconstriction by inhibiting the influx of calcium ions through L-type calcium channels. Irbesartan, by blocking the binding of angiotensin II to the AT1 receptor, promotes vasodilation and decreases the effects of aldosterone.
DB00188	Bortezomib	DB00515	Cisplatin	0.930989	Ovarian cancer	Bortezomib blocked the cisplatin-induced down-regulation of hCTR1 in a concentration-dependent manner and increased cisplatin uptake 1.6- to 2.4-fold.
DB00188	Bortezomib	DB00987	Cytarabine	0.930985	Multiply relapsed and refractory mantle cell lymphoma	Cytarabine's action is due to its rapid conversion into cytosine arabinoside triphosphate, which damages DNA when the cell cycle holds in the S phase. Cytosine arabinoside also inhibits both DNA and RNA polymerases and nucleotide reductase enzymes needed for DNA synthesis. Bortezomib reversibly inhibits the 26S proteasome, a large protease complex that degrades ubiquinated proteins. By blocking t…
DB00594	Amiloride	DB00966	Telmisartan	0.930873	Essential Hypertension	Amlodipine decreases arterial smooth muscle contractility and subsequent vasoconstriction by inhibiting the influx of calcium ions through L-type calcium channels. Amiloride works by inhibiting sodium reabsorption in the distal convoluted tubules and collecting ducts in the kidneys by binding to the amiloride-sensitive sodium channels. This promotes the loss of sodium and water from the body, but…
DB00818	Propofol	DB01236	Sevoflurane	0.930557	Pain	Propofol binds to TM3 segment of the beta2 subunit, Sevoflurane binds to Ser270 of the alpha1 subunit. As agonist binding site is located between alpha1 and beta2 subunits, both drugs likely hinder agonist activity, thereby producing mutually substitutable actions.
DB00945	Acetylsalicylic acid	DB01166	Cilostazol	0.930322	Coronary Artery Disease	Acetylsalicylic acid binds to and acetylates serine residues in cyclooxygenases, resulting in decreased synthesis of prostaglandin, platelet aggregation, and inflammation. Clopidogrel bisulfate irreversibly alters the platelet receptor for adenosine diphosphate (ADP), thereby blocking the binding of ADP to its receptor, inhibiting ADP-mediated activation of the glycoprotein complex GPIIb/IIIa, an…
DB00252	Phenytoin	DB00313	Valproic Acid	0.929196	Drug-resistant epilepsy	Phenytoin acts on sodium channels on the neuronal cell membrane, limiting the spread of seizure activity and reducing seizure propagation. Valproic Acid acts by increasing gamma-aminobutyric acid levels in the brain or by altering the properties of voltage dependent sodium channels.
DB00635	Prednisone	DB00945	Acetylsalicylic acid	0.928716	Newly Diagnosed Multiple Myeloma	Lenalidomide inhibits TNF-alpha production, stimulates T cells, reduces serum levels of the cytokines vascular endothelial growth factor (VEGF) and basic fibroblast growth factor (bFGF), and inhibits angiogenesis. Prednisone enters the nucleus where it binds to and activates specific nuclear receptors, resulting in an altered gene expression and inhibition of proinflammatory cytokine production. …
DB00783	Estradiol	DB00286	Conjugated Estrogens	0.928581	Menopause	Estradiol is a female hormone involved in development and maintenance of the female reproductive system. Estrogens interact with a protein receptor, subsequently increasing the rate of synthesis of DNA, RNA, and some proteins. Progesterone, converted from pregnenolone, also serves as an intermediate in the biosynthesis of gonadal steroid hormones and adrenal corticosteroids.
DB00399	Zoledronate	DB00997	Doxorubicin	0.928422	Prostate cancer	Zoledronic acid binds to hydroxyapatite crystals in the bone matrix, slowing their dissolution and inhibiting the formation and aggregation of these crystals. Doxorubicin forms complexes with DNA by intercalation between base pairs, and it inhibits topoisomerase II activity by stabilizing the DNA-topoisomerase II complex, preventing the religation portion of the ligation-religation reaction that …
DB01169	Arsenic trioxide	DB00694	Daunorubicin	0.92826	Adult Acute Myeloid Leukemia With t(15;17)(q22;q12)	Methotrexate anti-tumor activity is a result of the inhibition of folic acid reductase, leading to inhibition of DNA synthesis and inhibition of cellular replication. Tretinoin binds to and activates retinoic acid receptors (RARs), thereby inducing changes in gene expression that lead to cell differentiation, decreased cell proliferation, and inhibition of tumorigenesis. Cytarabine acts through d…
DB00182	Amphetamine	DB01576	Dextroamphetamine	0.928175	Attention Deficit Hyperactivity Disorder (ADHD) and Narcolepsy.	Amphetamines stimulate the release of norepinephrine from central adrenergic receptors used as a potent central nervous system (CNS) stimulant. Dextroamphetamine stimulates the release of norepinephrine from central adrenergic receptors and elevates blood pressure and cause bronchodilation.
DB00531	Cyclophosphamide	DB00694	Daunorubicin	0.927784	Leukemia	Cyclophosphamide's active metabolites aldophosphamide and phosphoramide mustard bind to DNA, thereby inhibiting DNA replication and initiating cell death. Cytarabine acts through direct DNA damage and incorporation into DNA and exhibits cell phase specificity, primarily killing cells undergoing DNA synthesis (S-phase) and under certain conditions blocking the progression of cells from the G1 phas…
DB00563	Methotrexate	DB00635	Prednisone	0.927685	Rheumatoid Arthritis	Rituximab binds to the CD20 antigen on B lymphocytes, while the Fc domain recruits antibodies and complements to mediate cell lysis and interferes with the growth and spread of cancer cells in the body. Methotrexate anti-tumor activity is a result of the inhibition of folic acid reductase, leading to inhibition of DNA synthesis and inhibition of cellular replication. Prednisone enters the nucleus…
DB00177	Valsartan	DB00175	Pravastatin	0.927549	Hypertension	Valsartan is an ARB that selectively inhibits the binding of angiotensin II to AT1, which results in a decrease in vascular resistance and blood pressure. Pravastatin competitively inhibits HMG-CoA reductase, which catalyzes the conversion of HMG-CoA to mevalonate, a key step in cholesterol synthesis.
DB00563	Methotrexate	DB00158	Folic Acid	0.927371	Rheumatoid Arthritis	Rituximab binds to the CD20 antigen on B lymphocytes, while the Fc domain recruits antibodies and complements to mediate cell lysis and interferes with the growth and spread of cancer cells in the body. Methotrexate anti-tumor activity is a result of the inhibition of folic acid reductase, leading to inhibition of DNA synthesis and inhibition of cellular replication. Folic acid is involved in car…
DB00338	Omeprazole	DB00563	Methotrexate	0.927148	Malignant diseases	Omeprazole is a proton pump inhibitor that suppresses gastric acid secretion by specific inhibition of the H<sup>+</sup>/K<sup>+</sup>-ATPase in the gastric parietal cell, which reduces gastric acidity. Methotrexate anti-tumor activity is a result of the inhibition of folic acid reductase, leading to inhibition of DNA synthesis and inhibition of cellular replication.
DB00515	Cisplatin	DB00877	Sirolimus	0.926953	Malignant diseases	Cisplatin binds to nucleophilic groups such as GC-rich sites in DNA, inducing intrastrand and interstrand DNA cross-links, as well as DNA-protein cross-links. These cross-links result in apoptosis and cell growth inhibition. Sirolimus inhibits T lymphocyte activation and proliferation that occurs in response to antigenic and cytokine (Interleukin IL-2, IL-4, and IL-15) stimulation by a mechanism …
DB00945	Acetylsalicylic acid	DB00175	Pravastatin	0.926197	It is used to reduce the occurrence of cardiovascular events, including death, myocardial infarction or stroke, in patients who have clinical evidence of cardiovascular and/or cerebrovascular disease.	Acetylsalicylic acid binds to and acetylates serine residues in cyclooxygenases, resulting in decreased synthesis of prostaglandin, platelet aggregation, and inflammation. Pravastatin competitively inhibits HMG-CoA reductase, which catalyzes the conversion of HMG-CoA to mevalonate, a key step in cholesterol synthesis.
DB00531	Cyclophosphamide	DB00860	Prednisolone	0.926195	Lupus Nephritis	Cyclophosphamide's active metabolites aldophosphamide and phosphoramide mustard bind to DNA, thereby inhibiting DNA replication and initiating cell death. Prednisolone can inhibit leukocyte infiltration at the site of inflammation, interfere with mediators of inflammatory response, and suppress humoral immune responses.
DB00503	Ritonavir	DB01394	Colchicine	0.925887	Pharmacokinetics	Ritonavir inhibits the HIV viral proteinase enzyme which prevents cleavage of the gag-pol polyprotein, resulting in noninfectious, immature viral particles. Colchicine binds to tubulin, thereby interfering with the polymerization of tubulin, interrupting microtubule dynamics, and disrupting mitosis.
DB00227	Lovastatin	DB00627	Niacin	0.925881	It is used to lower cholesterol and triglycerides (types of fat) in the blood.	Niacin decreases the rate of hepatic synthesis of VLDL-C and LDL-C, and does not appear to affect fecal excretion of fats, sterols, or bile acids. Lovastatin has been shown to reduce both normal and elevated LDL-C concentrations. The effects of lovastatin on Lp(a), fibrinogen, and certain other independent biochemical risk markers for coronary heart disease are not well characterized.
DB00334	Olanzapine	DB01238	Aripiprazole	0.925803	Schizophrenia	Olanzapine's antipsychotic activity is likely due to a combination of antagonism at D2 receptors in the mesolimbic pathway and 5HT2A receptors in the frontal cortex. Ziprasidone is a selective monoaminergic antagonist with high affinity for the serotonin Type 2 (5HT2), dopamine Type 2 (D2), 1 and 2 adrenergic, and H1 histaminergic receptors. Risperidone is a dopamine antagonist belongs to the cla…
DB00178	Ramipril	DB00796	Candesartan	0.924987	Hypertension	Ramipril is an angiotensin-converting enzyme inhibitor, used to treat high blood pressure and congestive heart failure. Candesartan selectively blocks the binding of angiotensin II to AT1, this inhibits the AT1-mediated vasoconstrictive and aldosterone-secreting effects of angiotensin II and results in an overall decrease in blood pressure.
DB00762	Irinotecan	DB01248	Docetaxel	0.924862	Advanced esophageal cancer	Docetaxel binds to microtubules reversibly with high affinity, which stabilises microtubules and prevents depolymerisation from calcium ions, decreased temperature and dilution, preferentially at the plus end of the microtubule. Irinotecan, a prodrug, is converted to a biologically active metabolite 7-ethyl-10-hydroxy-camptothecin (SN-38) by a carboxylesterase-converting enzyme. SN-38 inhibits to…
DB00619	Imatinib	DB00877	Sirolimus	0.924857	Preventing restenosis after intimal injury	Rapamycin binds to the immunophilin FK Binding Protein-12 (FKBP-12) to generate an immunosuppressive complex that binds to and inhibits the activation of the mammalian Target Of Rapamycin (mTOR), a key regulatory kinase. This results in inhibition of T lymphocyte activation and proliferation that occurs in response to antigenic and cytokine (IL-2, IL-4, and IL-15) stimulation and inhibition of an…
DB00273	Topiramate	DB00555	Lamotrigine	0.924807	Drug-resistant epilepsy	Topiramate is an anticonvulsant (antiepilepsy) drug by augmenting the activity of the neurotransmitter gamma-aminobutyrate (GABA) at some subtypes of the GABA<sub>A</sub> receptor augment. Lamotrigine inhibits voltage-sensitive sodium channels and/or calcium channels, thereby stabilizing neuronal membranes and consequently modulating presynaptic transmitter release of excitatory amino acids.
DB00987	Cytarabine	DB01234	Dexamethasone	0.924707	Multiply relapsed and refractory mantle cell lymphoma	Cytarabine's action is due to its rapid conversion into cytosine arabinoside triphosphate, which damages DNA when the cell cycle holds in the S phase. Cytosine arabinoside also inhibits both DNA and RNA polymerases and nucleotide reductase enzymes needed for DNA synthesis. Bortezomib reversibly inhibits the 26S proteasome, a large protease complex that degrades ubiquinated proteins. By blocking t…
DB00860	Prednisolone	DB00993	Azathioprine	0.924476	Lupus Nephritis	Prednisolone can inhibit leukocyte infiltration at the site of inflammation, interfere with mediators of inflammatory response, and suppress humoral immune responses. Azathioprine is converted in vivo to its active metabolite 6-mercaptopurine (6-MP), which inhibits DNA, RNA, and protein synthesis.
DB00635	Prednisone	DB00993	Azathioprine	0.924271	Vasculitis	Cyclophosphamide's active metabolites aldophosphamide and phosphoramide mustard bind to DNA, thereby inhibiting DNA replication and initiating cell death. Prednisone enters the nucleus where it binds to and activates specific nuclear receptors, resulting in an altered gene expression and inhibition of proinflammatory cytokine production. Methylprednisolone binds to and activates specific nuclear …
DB00927	Famotidine	DB01050	Ibuprofen	0.924242	It is indicated for the relief of signs and symptoms of rheumatoid arthritis and osteoarthritis and to decrease the risk of developing upper gastrointestinal ulcers.	Famotidine binds competitively to H<sub>2</sub>-receptors located on the basolateral membrane of the parietal cell, blocking histamine affects. Ibuprofen inhibits the activity of cyclo-oxygenase I and II, resulting in a decreased formation of precursors of prostaglandins and thromboxanes. This leads to decreased prostaglandin synthesis.
DB00635	Prednisone	DB00877	Sirolimus	0.924212	Kidney Transplantation	Prednisone enters the nucleus where it binds to and activates specific nuclear receptors, resulting in an altered gene expression and inhibition of proinflammatory cytokine production. Mycophenolate stops T-cell and B-cell proliferation through selective inhibition of the de novo pathway of purine biosynthesis. Sirolimus inhibits T lymphocyte activation and proliferation that occurs in response t…
DB05370	NOVA-22007	DB00864	Tacrolimus	0.924186	Disorder Related to Cardiac Transplantation	Cyclosporine binds to cyclophilin which inhibits lymphokine production and interleukin release, shows potent immunosuppressant medication. Tacrolimus binds to the FKBP-12 protein and forms a complex with calcium-dependent proteins, thereby inhibiting calcineurin phosphatase activity and resulting in decreased cytokine production. Everolimus inhibits the activation of the mammalian Target of Rapam…
DB00399	Zoledronate	DB01248	Docetaxel	0.923629	Breast Neoplasms	Trastuzumab binds to the HER2 proto-oncogene and leads to antibody mediated killing of the HER2 positive cells. Zoledronic acid binds to hydroxyapatite crystals in the bone matrix, slowing their dissolution and inhibiting the formation and aggregation of these crystals. Epirubicin intercalates into DNA and interacts with topoisomerase II, thereby inhibiting DNA replication and repair and RNA and …
DB00563	Methotrexate	DB00860	Prednisolone	0.92346	Juvenile Chronic Polyarthritis	Methotrexate anti-tumor activity is a result of the inhibition of folic acid reductase, leading to inhibition of DNA synthesis and inhibition of cellular replication. Prednisolone can inhibit leukocyte infiltration at the site of inflammation, interfere with mediators of inflammatory response, and suppress humoral immune responses. The receptor moiety of etanercept binds to circulating TNF and in…
DB00335	Atenolol	DB00678	Losartan	0.923198	Marfan Syndrome	Atenolol competes with sympathomimetic neurotransmitters such as catecholamines for binding at beta(1)-adrenergic receptors in the heart and vascular smooth muscle, inhibiting sympathetic stimulation. Losartan and its longer acting metabolite, E-3174, lower blood pressure by antagonizing the renin-angiotensin-aldosterone system.
DB00188	Bortezomib	DB00773	Etoposide	0.922956	Multiple myeloma	Bortezomib reversibly inhibits the 26S proteasome, a large protease complex that degrades ubiquinated proteins. By blocking the targeted proteolysis normally performed by the proteasome, bortezomib disrupts various cell signaling pathways, leading to cell cycle arrest, apoptosis, and inhibition of angiogenesis. Etoposide binds to and inhibits topoisomerase II and its function in ligating cleaved …
DB00762	Irinotecan	DB00773	Etoposide	0.922842	Non-Small Cell Lung Cancer	Oxaliplatin binds preferentially to the guanine and cytosine moieties of DNA, leading to cross-linking of DNA, thus inhibiting DNA synthesis and transcription. Irinotecan prevents religation of the DNA strand by binding to topoisomerase I-DNA complex, which induces replication arrest and lethal double-stranded breaks in DNA. As a result, apoptosis occurs. Etoposide binds to and inhibits topoisome…
DB00594	Amiloride	DB00641	Simvastatin	0.922694	Essential Hypertension	Amlodipine decreases arterial smooth muscle contractility and subsequent vasoconstriction by inhibiting the influx of calcium ions through L-type calcium channels. Amiloride works by inhibiting sodium reabsorption in the distal convoluted tubules and collecting ducts in the kidneys by binding to the amiloride-sensitive sodium channels. This promotes the loss of sodium and water from the body, but…
DB01076	Atorvastatin	DB01098	Rosuvastatin	0.922624	Cardiovascular Disorder	Atorvastatin competitively inhibits hepatic hydroxymethyl-glutaryl coenzyme A (HMG-CoA) reductase, the enzyme which catalyzes the conversion of HMG-CoA to mevalonate, a key step in cholesterol synthesis. Rosuvastatin is a competitive inhibitor of HMG-CoA reductase, which reductase catalyzes the conversion of HMG-CoA to mevalonate, an early rate-limiting step in cholesterol biosynthesis.
DB00682	Warfarin	DB01109	Heparin	0.922547	Venous Thromboembolism	Warfarin inhibits vitamin K reductase, resulting in depletion of the reduced form of vitamin K which reduces the thrombogenicity of clots. Heparin binds to antithrombin III to form a heparin-antithrombin III complex. The complex binds to and irreversibly inactivates thrombin and other activated clotting factors, such as factors IX, X, XI, and XII, thereby preventing the polymerization of fibrinog…
DB00439	Cerivastatin	DB01241	Gemfibrozil	0.922359	Hyperlipemia	Enhanced level of drug in plasma by metabolism and uptake inhibition.
DB01156	Bupropion	DB01104	Sertraline	0.922075	Acute Coronary Syndrome	Bupropion selectively inhibits the neuronal reuptake of dopamine, norepinephrine, and serotonin. Citalopram selectively inhibits the CNS neuronal reuptake of serotonin, thereby potentiating serotonergic activity in the central nervous system. Sertraline appears to selectively inhibit the neuronal uptake of serotonin, raising serotonin levels in the CNS.
DB00312	Pentobarbital	DB00599	Thiopental	0.921951	Status Epilepticus	Pentobarbital binds at a distinct binding site associated with a Cl- ionopore at the GABAA receptor, which slows the activity of your brain and nervous system. Thiopental binds at a distinct binding site associated with a Cl<sup>-</sup> ionopore at the GABA<sub>A</sub> receptor, increasing the duration of time for which the Cl<sup>-</sup> ionopore is open. The post-synaptic inhibitory effect of G…
DB00313	Valproic Acid	DB01262	Decitabine	0.921853	Leukemia	Valproic Acid acts by increasing gamma-aminobutyric acid levels in the brain or by altering the properties of voltage dependent sodium channels. Decitabine-induced hypomethylation in neoplastic cells may restore normal function to genes that are critical for the control of cellular differentiation and proliferation.
DB00381	Amlodipine	DB00641	Simvastatin	0.921715	Essential Hypertension	Amlodipine decreases arterial smooth muscle contractility and subsequent vasoconstriction by inhibiting the influx of calcium ions through L-type calcium channels. Amiloride works by inhibiting sodium reabsorption in the distal convoluted tubules and collecting ducts in the kidneys by binding to the amiloride-sensitive sodium channels. This promotes the loss of sodium and water from the body, but…
DB00188	Bortezomib	DB02546	Vorinostat	0.921435	Leukemi and multiple myeloma	Bortezomib is a potent inhibitor of 26S proteasome, and appears to increase the sensitivity of cancer cells to traditional anticancer agents, thus inducing apoptosis. Vorinostat binds to the catalytic domain of the histone deacetylases (HDACs). Hyperacetylation of histone proteins results in the upregulation of the cyclin-dependant kinase p21, followed by G1 arrest.
DB00531	Cyclophosphamide	DB00993	Azathioprine	0.921421	Vasculitis	Cyclophosphamide's active metabolites aldophosphamide and phosphoramide mustard bind to DNA, thereby inhibiting DNA replication and initiating cell death. Prednisone enters the nucleus where it binds to and activates specific nuclear receptors, resulting in an altered gene expression and inhibition of proinflammatory cytokine production. Methylprednisolone binds to and activates specific nuclear …
DB00966	Telmisartan	DB00999	Hydrochlorothiazide	0.921283	For patients with hypertension	Hydrochlorothiazide allows the blood vessels to relax and causes kidney to remove more salt and water from the blood in order to reduce blood volume. Telmisartan is in a group of drugs called angiotensin II receptor antagonists. Telmisartan keeps blood vessels from narrowing, which lowers blood pressure and improves blood flow.
DB00472	Fluoxetine	DB01224	Quetiapine	0.921262	Obsessive Compulsive Disorder	Fluoxetine is an antidepressant belonging to the selective serotonin reuptake inhibitor (SSRI) class, and blocks the reuptake of serotonin at the serotonin reuptake pump of the neuronal membrane, enhancing the actions of serotonin on 5HT<sub>1A</sub> autoreceptors. Quetiapine's antipsychotic activity is likely due to a combination of antagonism at D2 receptors in the mesolimbic pathway and 5HT2A …
DB00317	Gefitinib	DB01248	Docetaxel	0.921226	Non-Small Cell Lung Cancer	Gefitinib inhibits the catalytic activity of numerous tyrosine kinases including EGFR, which may result in inhibition of tyrosine kinase-dependent tumor growth. Docetaxel binds to and stabilizes tubulin, thereby inhibiting microtubule disassembly which results in cell- cycle arrest at the G2/M phase and cell death.
DB00773	Etoposide	DB00997	Doxorubicin	0.920989	AIDS-related Diffuse Large Cell Lymphoma	Rituximab binds to the CD20 antigen on B lymphocytes, while the Fc domain recruits antibodies and complements to mediate cell lysis and interferes with the growth and spread of cancer cells in the body. Cyclophosphamide's active metabolites aldophosphamide and phosphoramide mustard bind to DNA, thereby inhibiting DNA replication and initiating cell death. Vincristine binds irreversibly to microtu…
DB00381	Amlodipine	DB00790	Perindopril	0.92098	Hypertension and coronary heart disease	Perindopril is a long-acting ACE inhibitor. Amlodipine acts by relaxing the smooth muscle in the arterial wall, decreasing peripheral resistance and hence reducing blood pressure; in angina it increases blood flow to the heart muscle.
DB00999	Hydrochlorothiazide	DB01029	Irbesartan	0.920973	For patients with hypertension	Hydrochlorothiazide allows the blood vessels to relax and causes kidney to remove more salt and water from the blood in order to reduce blood volume. Irbesartan is in a group of drugs called angiotensin II receptor antagonists which keep blood vessels from narrowing, which lowers blood pressure and improves blood flow.
DB00860	Prednisolone	DB01024	Mycophenolic acid	0.920526	Liver Transplantation	Prednisolone can inhibit leukocyte infiltration at the site of inflammation, interfere with mediators of inflammatory response, and suppress humoral immune responses. Everolimus inhibits the activation of the mammalian Target of Rapamycin (mTOR), which results in the inhibition of T lymphocyte activation and proliferation associated with antigen and cytokine (IL-2, IL-4, and IL-15) stimulation an…
DB00495	Zidovudine	DB01045	Rifampicin	0.920523	For patients with HIV infection and tuberculosis(TB).	Pyrazinamie gets activated to Pyrazinoic acid in the bacilli where it interferes with fatty acid synthase FAS I. This interferes with the bacteriums ability to synthesize new fatty acids, required for growth and replication. Zidovudine inhibits the activity of HIV-1 reverse transcriptase (RT) via DNA chain termination after incorporation of the nucleotide analogue. Efavirenz inhibits the activity…
DB00987	Cytarabine	DB01169	Arsenic trioxide	0.920432	Adult Acute Myeloid Leukemia With t(15;17)(q22;q12)	Methotrexate anti-tumor activity is a result of the inhibition of folic acid reductase, leading to inhibition of DNA synthesis and inhibition of cellular replication. Tretinoin binds to and activates retinoic acid receptors (RARs), thereby inducing changes in gene expression that lead to cell differentiation, decreased cell proliferation, and inhibition of tumorigenesis. Cytarabine acts through d…
DB00563	Methotrexate	DB00694	Daunorubicin	0.920344	Adult Acute Myeloid Leukemia With t(15;17)(q22;q12)	Methotrexate anti-tumor activity is a result of the inhibition of folic acid reductase, leading to inhibition of DNA synthesis and inhibition of cellular replication. Tretinoin binds to and activates retinoic acid receptors (RARs), thereby inducing changes in gene expression that lead to cell differentiation, decreased cell proliferation, and inhibition of tumorigenesis. Cytarabine acts through d…
DB00541	Vincristine	DB01234	Dexamethasone	0.920262	Pediatric patients with acute lymphoblastic leukemia	Asparaginase converts asparagine to aspartic acid and ammonia which facilitates production of oxaloacetate which is needed for general cellular metabolism. Vincristine binds irreversibly to microtubules and spindle proteins in S phase of the cell cycle and interferes with the formation of the mitotic spindle, thereby arresting tumor cells in metaphase. Topotecan binds to the topoisomerase I-DNA c…
DB00759	Tetracycline	DB08298	(2S)-2-(6-methoxynaphthalen-2-yl)propanoic acid	0.920144	Bacterial Infections	Naproxen alters the renal elimination tetracycline.
DB00531	Cyclophosphamide	DB00987	Cytarabine	0.919842	Leukemia	Cyclophosphamide's active metabolites aldophosphamide and phosphoramide mustard bind to DNA, thereby inhibiting DNA replication and initiating cell death. Cytarabine acts through direct DNA damage and incorporation into DNA and exhibits cell phase specificity, primarily killing cells undergoing DNA synthesis (S-phase) and under certain conditions blocking the progression of cells from the G1 phas…
DB00482	Celecoxib	DB07715	3-METHYL-1,6,8-TRIHYDROXYANTHRAQUINONE	0.919539	Liver cancer	In addition to its antitumor activity via tyrosine kinase inhibition, emodin downregulated Akt to complement celecoxib's inactivation of Akt to reduce Akt's suppression of apoptosis.
DB00612	Bisoprolol	DB00966	Telmisartan	0.91919	Diabetes Mellitus	Bisoprolol selectively blocks catecholamine stimulation of beta1-adrenergic receptors in the heart and vascular smooth muscle. This results in a reduction of heart rate, cardiac output, systolic and diastolic blood pressure, and possibly reflex orthostatic hypotension. Telmisartan is an angiotensin II receptor antagonist (ARB) used in the management of hypertension.
DB00441	Gemcitabine	DB00530	Erlotinib	0.919156	Unresectable, Metastatic Biliary Tract Carcinoma	Gemcitabine inhibits thymidylate synthetase, leading to inhibition of DNA synthesis and cell death. Oxaliplatin binds preferentially to the guanine and cytosine moieties of DNA, leading to cross-linking of DNA, thus inhibiting DNA synthesis and transcription. Erlotinib inhibits the intracellular phosphorylation of tyrosine kinase associated with the epidermal growth factor receptor (EGFR) which i…
DB00959	Methylprednisolone	DB00993	Azathioprine	0.919003	Crohn's Disease	Infliximab neutralizes the biological activity of TNFa by binding with high affinity to the soluble and transmembrane forms of TNFa and inhibits binding of TNFa with its receptors. Methylprednisolone binds to and activates specific nuclear receptors, resulting in altered gene expression and inhibition of proinflammatory cytokine production. Azathioprine is converted in vivo to its active metaboli…
DB01098	Rosuvastatin	DB01241	Gemfibrozil	0.918981	Cardiovascular Diseases	Enhanced level of drug by inhibiting drug uptake.
DB00305	Mitomycin	DB00997	Doxorubicin	0.918518	Multidrug resistant human breast cancer	Mitomycin binds to DNA and leads to cross-linking and inhibition of DNA synthesis and function. Doxorubicin forms complexes with DNA by intercalation between base pairs, and it inhibits topoisomerase II activity by stabilizing the DNA-topoisomerase II complex, preventing the religation portion of the ligation-religation reaction that topoisomerase II catalyzes.
DB00381	Amlodipine	DB00594	Amiloride	0.918435	Essential Hypertension	Amlodipine decreases arterial smooth muscle contractility and subsequent vasoconstriction by inhibiting the influx of calcium ions through L-type calcium channels. Amiloride works by inhibiting sodium reabsorption in the distal convoluted tubules and collecting ducts in the kidneys by binding to the amiloride-sensitive sodium channels. This promotes the loss of sodium and water from the body, but…
DB00668	Epinephrine	DB00841	Dobutamine	0.918384	Oral Cancer	Epinephrine works via the stimulation of alpha and beta-1 adrenergic receptors, and a moderate activity at beta-2 adrenergic receptors. Dopexamine acts at dopamine receptor D1 mediates relaxation of vascular smooth muscle in renal, mesenteric, cerebral and coronary arteries. Norepinephrine functions as a peripheral vasoconstrictor by acting on alpha-adrenergic receptors. It is also an inotropic s…
DB00813	Fentanyl	DB00829	Diazepam	0.917971	Hypertension	Diazepam binds nonspecifically to benzodiazepine receptors which mediate sleep, affects muscle relaxation, anticonvulsant activity, motor coordination, and memory. As benzodiazepine receptors are thought to be coupled to gamma-aminobutyric acid-A (GABAA) receptors, this enhances the effects of GABA by increasing GABA affinity for the GABA receptor. Binding of GABA to the site opens the chloride c…
DB00480	Lenalidomide	DB00928	Azacitidine	0.917772	Leukemia	Lenalidomide inhibits TNF-alpha production, stimulates T cells, reduces serum levels of the cytokines vascular endothelial growth factor (VEGF) and basic fibroblast growth factor (bFGF), and inhibits angiogenesis. Azacitidine is incorporated into DNA, where it reversibly inhibits DNA methyltransferase, thereby blocking DNA methylation.
DB00635	Prednisone	DB01024	Mycophenolic acid	0.917535	Kidney Diseases	Prednisone enters the nucleus where it binds to and activates specific nuclear receptors, resulting in an altered gene expression and inhibition of proinflammatory cytokine production. Tacrolimus binds to the FKBP-12 protein and forms a complex with calcium-dependent proteins, thereby inhibiting calcineurin phosphatase activity and resulting in decreased cytokine production. Mycophenolic acid is …
DB00313	Valproic Acid	DB01356	Lithium	0.917407	Bipolar Disorder	Valproic Acid acts by increasing gamma-aminobutyric acid levels in the brain or by altering the properties of voltage dependent sodium channels. Lithium salts such as lithium carbonate (Li2CO3), lithium citrate, and lithium orotate are mood stabilizers.
DB00331	Metformin	DB00158	Folic Acid	0.917341	Polycystic Ovary Syndrome	Metformin acts by the initial activation of AMP-activated protein kinase (AMPK), a liver enzyme that plays an important role in insulin signaling, whole body energy balance, and the metabolism of glucose and fats. Folic acid is involved in carbon transfer reactions of amino acid metabolism, in addition to and purine and pyrimidine synthesis, and is essential for hematopoiesis and red blood cell p…
DB00678	Losartan	DB00999	Hydrochlorothiazide	0.917327	For patients with hypertension	Losartan and its longer acting metabolite, E-3174, lower blood pressure by antagonizing the renin-angiotensin-aldosterone system. Hydrochlorothiazide, a thiazide diuretic, inhibits water reabsorption in the nephron by inhibiting the sodium-chloride symporter in the distal convoluted tubule, which is responsible for 5% of total sodium reabsorption.
DB00678	Losartan	DB00722	Lisinopril	0.916925	Kidney Diseases	Losartan and its longer acting metabolite, E-3174, lower blood pressure by antagonizing the renin-angiotensin-aldosterone system. Lisinopril, a synthetic peptide derivative, specifically and competitively inhibits ACE, which results in a decrease in the production of the potent vasoconstrictor angiotensin II and, so, diminished vasopressor activity.
DB00480	Lenalidomide	DB00997	Doxorubicin	0.916399	Multiple Myeloma	Lenalidomide inhibits TNF-alpha production, stimulates T cells, reduces serum levels of the cytokines vascular endothelial growth factor (VEGF) and basic fibroblast growth factor (bFGF), and inhibits angiogenesis. Doxorubicin forms complexes with DNA by intercalation between base pairs, and it inhibits topoisomerase II activity by stabilizing the DNA-topoisomerase II complex, preventing the relig…
DB01222	Budesonide	DB00871	Terbutaline	0.916041	Exercise Induced Asthma	Budesonide is an anti-inflammatory corticosteroid that exhibits potent glucocorticoid activity and weak mineralocorticoid activity. Terbutaline is a _2-adrenergic receptor agonist, used as a reliever inhaler in the management of asthma.
DB00619	Imatinib	DB00853	Temozolomide	0.915993	Malignant glioma tumor	Imatinib binds to an intracellular pocket located within tyrosine kinases (TK), thereby inhibiting ATP binding and preventing phosphorylation and the subsequent activation of growth receptors and their downstream signal transduction pathways. Temozolomide is converted at physiologic pH to the short-lived active compound, monomethyl triazeno imidazole carboxamide (MTIC). The cytotoxicity of MTIC i…
DB00264	Metoprolol	DB00999	Hydrochlorothiazide	0.91575	For patients with hypertension	Metoprolol competes with adrenergic neurotransmitters such as catecholamines for binding at beta(1)-adrenergic receptors in the heart which results in a decrease in heart rate, cardiac output, and blood pressure. Hydrochlorothiazide, a thiazide diuretic, inhibits water reabsorption in the nephron by inhibiting the sodium-chloride symporter in the distal convoluted tubule, which is responsible for…
DB00584	Enalapril	DB00999	Hydrochlorothiazide	0.915719	For patients with hypertension	Enalaprilat competitively binds to and inhibits ACE, which prevents the potent vasoconstrictive actions of angiotensin II and results in vasodilation. Hydrochlorothiazide, a thiazide diuretic, inhibits water reabsorption in the nephron by inhibiting the sodium-chloride symporter in the distal convoluted tubule, which is responsible for 5% of total sodium reabsorption.
DB00571	Propranolol	DB00999	Hydrochlorothiazide	0.915684	For patients with hypertension	Propranolol competes with sympathomimetic neurotransmitters such as catecholamines for binding at beta(1)-adrenergic receptors in the heart, inhibiting sympathetic stimulation. Hydrochlorothiazide, a thiazide diuretic, inhibits water reabsorption in the nephron by inhibiting the sodium-chloride symporter in the distal convoluted tubule, which is responsible for 5% of total sodium reabsorption.
DB01042	Melphalan	DB01008	Busulfan	0.915627	Multiple Myeloma	Melphalan alkylates DNA at the N7 position of guanine and induces DNA inter-strand cross-linkages, resulting in the inhibition of DNA and RNA synthesis and cytotoxicity against both dividing and non-dividing tumor cells. Busulfan appears to act through the alkylation of DNA, resulting in DNA alkylation and DNA breaks and inhibition of DNA replication and RNA transcription.
DB00773	Etoposide	DB00958	Carboplatin	0.915485	Small Cell Lung Cancer	Etoposide binds to and inhibits topoisomerase II and its function in ligating cleaved DNA molecules, the inhibition of DNA replication and transcription, and apoptotic cell death. Carboplatin is activated intracellularly to form reactive platinum complexes that bind to nucleophilic groups such as GC-rich sites in DNA, thereby inducing intrastrand and interstrand DNA cross-links, as well as DNA-pr…
DB00531	Cyclophosphamide	DB00959	Methylprednisolone	0.915358	Vasculitis	Cyclophosphamide's active metabolites aldophosphamide and phosphoramide mustard bind to DNA, thereby inhibiting DNA replication and initiating cell death. Prednisone enters the nucleus where it binds to and activates specific nuclear receptors, resulting in an altered gene expression and inhibition of proinflammatory cytokine production. Methylprednisolone binds to and activates specific nuclear …
DB00755	Tretinoin	DB00928	Azacitidine	0.915316	Myelodysplastic Syndrome	Valproic Acid acts by increasing gamma-aminobutyric acid levels in the brain or by altering the properties of voltage dependent sodium channels. Tretinoin binds to and activates retinoic acid receptors (RARs), thereby inducing changes in gene expression that lead to cell differentiation, decreased cell proliferation, and inhibition of tumorigenesis. Azacitidine is incorporated into DNA, where it …
DB00285	Venlafaxine	DB00843	Donepezil	0.915154	Depression	Venlafaxine and its active metabolite, O-desmethylvenlafaxine (ODV), inhibit the reuptake of both serotonin and norepinephrine with a potency greater for the 5-HT than for the NE reuptake process. Duloxetine selectively prevents the reuptake of 5-HT and NE via transporter complexes on the pre-synaptic membrane, thereby increasing the level of these neurotransmitters within the synaptic cleft. Don…
DB00541	Vincristine	DB00773	Etoposide	0.915007	AIDS-related Diffuse Large Cell Lymphoma	Rituximab binds to the CD20 antigen on B lymphocytes, while the Fc domain recruits antibodies and complements to mediate cell lysis and interferes with the growth and spread of cancer cells in the body. Cyclophosphamide's active metabolites aldophosphamide and phosphoramide mustard bind to DNA, thereby inhibiting DNA replication and initiating cell death. Vincristine binds irreversibly to microtu…
DB01234	Dexamethasone	DB01248	Docetaxel	0.914903	Carcinoma	Dexamethasone is a glucocorticoid agonist. In addition to binding to specific nuclear steroid receptors, dexamethasone also interferes with NF-kB activation and apoptotic pathways. Docetaxel binds to and stabilizes tubulin, thereby inhibiting microtubule disassembly which results in cell- cycle arrest at the G2/M phase and cell death. Ablibercept is a recombinant fusion protein that acts as a dec…
DB00649	Stavudine	DB01045	Rifampicin	0.914898	For the treatment in patients coinfected with HIV-1 and tuberculosis(TB).	Nevirapine binds directly to reverse transcriptase and blocks the RNA-dependent and DNA-dependent DNA polymerase activities by causing a disruption of the enzyme's catalytic site. Stavudine inhibits the activity of HIV-1 reverse transcriptase (RT) both by competing with the natural substrate dGTP and by its incorporation into viral DNA. Lamivudine is a synthetic nucleoside analogue and this nucle…
DB01045	Rifampicin	DB00254	Doxycycline	0.914647	Arthritis, Reactive	Rifampin acts via the inhibition of DNA-dependent RNA polymerase, leading to a suppression of RNA synthesis and cell death. Doxycycline reversibly binds to the 30S ribosomal subunits and possibly the 50S ribosomal subunit(s), blocking the binding of aminoacyl tRNA to the mRNA and inhibiting bacterial protein synthesis.
DB00860	Prednisolone	DB00975	Dipyridamole	0.914616	Anti-inflammatory	Prednisolone can inhibit leukocyte infiltration at the site of inflammation, interfere with mediators of inflammatory response, and suppress humoral immune responses. Dipyridamole likely inhibits both adenosine deaminase and phosphodiesterase, preventing the degradation of cAMP, an inhibitor of platelet function.
DB00773	Etoposide	DB00987	Cytarabine	0.914457	Leukemia, Myeloid, Acute	Etoposide binds to and inhibits topoisomerase II and its function in ligating cleaved DNA molecules, the inhibition of DNA replication and transcription, and apoptotic cell death. Cytarabine acts through direct DNA damage and incorporation into DNA and exhibits cell phase specificity, primarily killing cells undergoing DNA synthesis (S-phase) and under certain conditions blocking the progression …
DB00715	Paroxetine	DB01151	Desipramine	0.914439	Alcoholism	Naltrexone and its metabolite 6-beta-naltrexol reverse the effects of opioids by binding to various opioid receptors in the central nervous system CNS), including the mu-, kappa- and gamma-opioid receptors. The hydrochloride salt form of paroxetine, a phenylpiperidine derivative and a selective serotonin reuptake inhibitor with antidepressant and anxiolytic properties. Desipramine hydrochloride b…
DB00555	Lamotrigine	DB00715	Paroxetine	0.914262	Unipolar Depression	Lamotrigine inhibits voltage-sensitive sodium channels and/or calcium channels, thereby stabilizing neuronal membranes and consequently modulating presynaptic transmitter release of excitatory amino acids. The hydrochloride salt form of paroxetine, a phenylpiperidine derivative and a selective serotonin reuptake inhibitor with antidepressant and anxiolytic properties.
DB00586	Diclofenac	DB00759	Tetracycline	0.914045	Bacterial Infections	Diclofenac alters the renal elimination tetracycline.
DB00853	Temozolomide	DB02546	Vorinostat	0.913827	Childhood Atypical Teratoid/Rhabdoid Tumor	Temozolomide is converted to monomethyl triazeno imidazole carboxamide (MTIC). The cytotoxicity of MTIC is due primarily to methylation of DNA at the O6 and N7 positions of guanine, resulting in inhibition of DNA replication. Vorinostat binds to the catalytic domain of the histone deacetylases (HDACs). Hyperacetylation of histone proteins results in the upregulation of the cyclin-dependant kinase…
DB00755	Tretinoin	DB00987	Cytarabine	0.913733	Adult Acute Myeloid Leukemia With t(15;17)(q22;q12)	Methotrexate anti-tumor activity is a result of the inhibition of folic acid reductase, leading to inhibition of DNA synthesis and inhibition of cellular replication. Tretinoin binds to and activates retinoic acid receptors (RARs), thereby inducing changes in gene expression that lead to cell differentiation, decreased cell proliferation, and inhibition of tumorigenesis. Cytarabine acts through d…
DB05488	99mTc-ciprofloxacin	DB01234	Dexamethasone	0.913714	Ear infections	Ciprofloxacin is a fluoroquinolone antibiotic which fights bacteria in the body. Dexamethasone is a steroid that is used with ciprofloxacin to reduce inflammation caused by an infection.
DB00238	Nevirapine	DB00625	Efavirenz	0.91332	Tuberculosis	Nevirapine binds directly to reverse transcriptase and blocks the RNA-dependent and DNA-dependent DNA polymerase activities by causing a disruption of the enzyme's catalytic site. Ethambutol inhibits arabinosyl transferases which is involved in cell wall biosynthesis, which leads to an increase in cell wall permeability. Efavirenz inhibits the activity of viral RNA-directed DNA polymerase. Isonia…
DB00338	Omeprazole	DB00759	Tetracycline	0.913269	Helicobacter Infections	Omeprazole is a proton pump inhibitor that suppresses gastric acid secretion by specific inhibition of the ATPase in the gastric parietal cell, which reduces gastric acidity. Tetracycline passively diffuses through porin channels in the bacterial membrane and reversibly binds to the 30S ribosomal subunit, preventing binding of tRNA to the mRNA-ribosome complex, and thus interfering with protein s…
DB00316	Acetaminophen	DB01050	Ibuprofen	0.913121	Recurrence of Febrile Seizure	Acetaminophen acts primarily in the CNS, by increasing the pain threshold by inhibiting both isoforms of cyclooxygenase, COX-1, COX-2, and COX-3 enzymes involved in prostaglandin (PG) synthesis. The anti-inflammatory effects of diclofenac are believed to be due to inhibition of both leukocyte migration and the enzyme cylooxygenase (COX-1 and COX-2), leading to the peripheral inhibition of prostag…
DB00668	Epinephrine	DB00959	Methylprednisolone	0.912978	Heart Arrest	Epinephrine works via the stimulation of alpha and beta-1 adrenergic receptors, and a moderate activity at beta-2 adrenergic receptors. Methylprednisolone binds to the cytosolic glucocorticoid receptor and promotes protein catabolism, gluconeogenesis, capillary wall stability, renal excretion of calcium, and suppresses immune and inflammatory responses. Vasopressin regulates the body's retention …
DB00188	Bortezomib	DB01042	Melphalan	0.912632	Multiple Myeloma	Bortezomib is a potent inhibitor of 26S proteasome, and appears to increase the sensitivity of cancer cells to traditional anticancer agents, thus inducing apoptosis. Prednisone enters the nucleus where it binds to and activates specific nuclear receptors, resulting in an altered gene expression and inhibition of proinflammatory cytokine production. Melphalan alkylates DNA at the N7 position of g…
DB00317	Gefitinib	DB00641	Simvastatin	0.912338	Lung Cancer	Gefitinib inhibits the catalytic activity of numerous tyrosine kinases including EGFR, which may result in inhibition of tyrosine kinase-dependent tumor growth. Simvastatin competitively inhibits HMG-CoA reductase, lowers plasma cholesterol and lipoprotein levels, and modulates immune responses by suppressing MHC II on interferon gamma-stimulated, antigen-presenting cells such as human vascular e…
DB00515	Cisplatin	DB00958	Carboplatin	0.912336	Squamous Cell Carcinoma of the Head and Neck	Cetuximab competitively inhibits epidermal growth factor and TGF alpha, thereby reducing their effects on cell growth and metastatic spread. Cisplatin binds to nucleophilic groups such as GC-rich sites in DNA, inducing intrastrand and interstrand DNA cross-links, as well as DNA-protein cross-links. These cross-links result in apoptosis and cell growth inhibition. Fluorouracil metabolites incorpor…
DB00471	Montelukast	DB00938	Salmeterol	0.912187	Asthma	Montelukast inhibits the actions of LTD<sub>4</sub> at the CysLT<sub>1</sub> receptor, preventing airway edema, smooth muscle contraction, and enhanced secretion of thick, viscous mucus. Fluticasone, a synthetic trifluorinated glucocorticoid receptor agonist with antiallergic, anti-inflammatory and antipruritic effects. Salmeterol's long, lipophilic side chain binds to exosites near beta(2)-recep…
DB00317	Gefitinib	DB00762	Irinotecan	0.911954	Colorectal cancer	Irinotecan produced anticancer effect via DNA topoisomerase inhibition, but promoted proliferation by increased phosphorylation of EGFR in certain cell types. Gefitinib produced anticancer effect via EFFR tyrosine kinase inhibition and others, which offsets the counteractive effect of increased EGFR phosphorylation.
DB00531	Cyclophosphamide	DB01042	Melphalan	0.911825	Refractory Multiple Myeloma	Lenalidomide inhibits TNF-alpha production, stimulates T cells, reduces serum levels of the cytokines vascular endothelial growth factor (VEGF) and basic fibroblast growth factor (bFGF), and inhibits angiogenesis. Cyclophosphamide's active metabolites aldophosphamide and phosphoramide mustard bind to DNA, thereby inhibiting DNA replication and initiating cell death. Melphalan alkylates DNA at the…
DB00515	Cisplatin	DB00853	Temozolomide	0.911795	Temozolomide-refractory high-grade malignant glioma	There synergism between cisplatin and temozolomide due to temozolomide's inhibition of O(6)-alkyl-guanine-alkyltransferase (AGAT), an enzyme involved in the mismatch repair system and in the mechanisms of drug resistance to alkylating agents.
DB00515	Cisplatin	DB00619	Imatinib	0.911786	Gastric Cancer	Cisplatin binds to nucleophilic groups such as GC-rich sites in DNA, inducing intrastrand and interstrand DNA cross-links, as well as DNA-protein cross-links. These cross-links result in apoptosis and cell growth inhibition. Imatinib binds to an intracellular pocket located within tyrosine kinases (TK), thereby inhibiting ATP binding and preventing phosphorylation and the subsequent activation of…
DB00515	Cisplatin	DB00987	Cytarabine	0.911515	Leukemia	Cisplatin binds to nucleophilic groups such as GC-rich sites in DNA, inducing intrastrand and interstrand DNA cross-links, as well as DNA-protein cross-links. These cross-links result in apoptosis and cell growth inhibition. Cytarabine acts through direct DNA damage and incorporation into DNA and exhibits cell phase specificity, primarily killing cells undergoing DNA synthesis (S-phase) and under…
DB00564	Carbamazepine	DB00996	Gabapentin	0.91138	Drug-resistant epilepsy	Gabapentin's therapeutic action on neuropathic pain is thought to involve voltage-gated N-type calcium ion channels. It is thought to bind to the 姨?姨?subunit (1 and 2) of the voltage-dependent calcium channel in the central nervous system. Carbamazepine stabilizes the inactivated state of sodium channels, meaning that fewer of these channels are available to subsequently open, making brain cells …
DB00627	Niacin	DB01098	Rosuvastatin	0.91121	Dyslipidemia	Niacin is converted to its active form niacinamide, which is a component of the coenzymes NAD and NADP, which play an important role in tissue respiration and in glycogen, lipid, amino acid, protein, and purine metabolism. Rosuvastatin is a competitive inhibitor of HMG-CoA reductase, which reductase catalyzes the conversion of HMG-CoA to mevalonate, an early rate-limiting step in cholesterol bios…
DB00619	Imatinib	DB02546	Vorinostat	0.910968	Leukemia	Imatinib binds to an intracellular pocket located within tyrosine kinases (TK), thereby inhibiting ATP binding and preventing phosphorylation and the subsequent activation of growth receptors and their downstream signal transduction pathways. Vorinostat binds to the catalytic domain of the histone deacetylases (HDACs). Hyperacetylation of histone proteins results in the upregulation of the cyclin…
DB00399	Zoledronate	DB01373	Calcium	0.910724	Primary Breast Cancer	Zoledronic acid binds to hydroxyapatite crystals in the bone matrix, slowing their dissolution and inhibiting the formation and aggregation of these crystals. A family of lipo-soluble steroids important to the absorption, metabolism, and function of calcium and phosphorus and the growth and development of bone and tooth enamel. Calcium plays a vital role in the anatomy, physiology and biochemistr…
DB00773	Etoposide	DB01181	Ifosfamide	0.910499	Lymphoma	Rituximab binds to the CD20 antigen on B lymphocytes, while the Fc domain recruits antibodies and complements to mediate cell lysis and interferes with the growth and spread of cancer cells in the body. Etoposide binds to and inhibits topoisomerase II and its function in ligating cleaved DNA molecules, the inhibition of DNA replication and transcription, and apoptotic cell death. Ifosfamide alkyl…
DB00586	Diclofenac	DB00929	Misoprostol	0.91012	Osteoarthritis and rheumatoid arthritis in people at high risk for developing stomach or intestinal ulcers.	The anti-inflammatory effects of diclofenac are believed to be due to inhibition of both leukocyte migration and the enzyme cylooxygenase (COX-1 and COX-2), leading to the peripheral inhibition of prostaglandin synthesis. Misoprostol seems to inhibit gastric acid secretion by a direct action on the parietal cells through binding to the prostaglandin receptor.
DB00694	Daunorubicin	DB01008	Busulfan	0.909822	Leukemia	Cyclophosphamide's active metabolites aldophosphamide and phosphoramide mustard bind to DNA, thereby inhibiting DNA replication and initiating cell death. Cytarabine acts through direct DNA damage and incorporation into DNA and exhibits cell phase specificity, primarily killing cells undergoing DNA synthesis (S-phase) and under certain conditions blocking the progression of cells from the G1 phas…
DB00246	Ziprasidone	DB01238	Aripiprazole	0.90972	Schizophrenia	Olanzapine's antipsychotic activity is likely due to a combination of antagonism at D2 receptors in the mesolimbic pathway and 5HT2A receptors in the frontal cortex. Ziprasidone is a selective monoaminergic antagonist with high affinity for the serotonin Type 2 (5HT2), dopamine Type 2 (D2), 1 and 2 adrenergic, and H1 histaminergic receptors. Risperidone is a dopamine antagonist belongs to the cla…
DB01045	Rifampicin	DB01232	Saquinavir	0.909676	For patients with HIV infection and tuberculosis(TB).	Ritonavir inhibits the HIV viral proteinase enzyme which prevents cleavage of the gag-pol polyprotein, resulting in noninfectious, immature viral particles. Rifampin acts via the inhibition of DNA-dependent RNA polymerase, leading to a suppression of RNA synthesis and cell death. Saquinavir inhibits the HIV viral proteinase enzyme which prevents cleavage of the gag-pol polyprotein, resulting in n…
DB00945	Acetylsalicylic acid	DB01042	Melphalan	0.909595	Newly Diagnosed Multiple Myeloma	Lenalidomide inhibits TNF-alpha production, stimulates T cells, reduces serum levels of the cytokines vascular endothelial growth factor (VEGF) and basic fibroblast growth factor (bFGF), and inhibits angiogenesis. Prednisone enters the nucleus where it binds to and activates specific nuclear receptors, resulting in an altered gene expression and inhibition of proinflammatory cytokine production. …
DB00755	Tretinoin	DB00694	Daunorubicin	0.908929	Adult Acute Myeloid Leukemia With t(15;17)(q22;q12)	Methotrexate anti-tumor activity is a result of the inhibition of folic acid reductase, leading to inhibition of DNA synthesis and inhibition of cellular replication. Tretinoin binds to and activates retinoic acid receptors (RARs), thereby inducing changes in gene expression that lead to cell differentiation, decreased cell proliferation, and inhibition of tumorigenesis. Cytarabine acts through d…
DB00881	Quinapril	DB00999	Hydrochlorothiazide	0.908831	For patients with hypertension	Quinaprilat is a competitive inhibitor of ACE, the enzyme responsible for the conversion of angiotensin I (ATI) to angiotensin II (ATII). ATII regulates blood pressure and is a key component of the renin-angiotensin-aldosterone system. Hydrochlorothiazide, a thiazide diuretic, inhibits water reabsorption in the nephron by inhibiting the sodium-chloride symporter in the distal convoluted tubule, w…
DB00997	Doxorubicin	DB01042	Melphalan	0.908787	Multiple Myeloma	Cyclophosphamide's active metabolites aldophosphamide and phosphoramide mustard bind to DNA, thereby inhibiting DNA replication and initiating cell death. Vincristine binds irreversibly to microtubules and spindle proteins in S phase of the cell cycle and interferes with the formation of the mitotic spindle, thereby arresting tumor cells in metaphase. Prednisone enters the nucleus where it binds …
DB00678	Losartan	DB04861	Nebivolol	0.908344	Marfan Syndrome	Losartan and its longer acting metabolite, E-3174, lower blood pressure by antagonizing the renin-angiotensin-aldosterone system. Nebivolol is a selective beta1-receptor antagonist. Nebivolol blocks these receptors which reverses the effects of epinephrine, lowering the heart rate and blood pressure.
DB00722	Lisinopril	DB00999	Hydrochlorothiazide	0.908194	For patients with hypertension	Lisinopril, the ACE inhibitor, works by limiting production of a substance that promotes salt and water retention in body. Hydrochlorothiazide allows the blood vessels to relax and causes kidney to remove more salt and water from the blood in order to reduce blood volume.
DB00178	Ramipril	DB01029	Irbesartan	0.908114	Albuminuria	Ramipril is an angiotensin-converting enzyme inhibitor, used to treat high blood pressure and congestive heart failure. Irbesartan, by blocking the binding of angiotensin II to the AT1 receptor, promotes vasodilation and decreases the effects of aldosterone.
DB01248	Docetaxel	DB01254	Dasatinib	0.908014	Metastatic Prostate Cancer	Docetaxel binds to and stabilizes tubulin, thereby inhibiting microtubule disassembly which results in cell- cycle arrest at the G2/M phase and cell death. Dasatinib has been shown to overcome the resistance to imatinib of chronic myeloid leukemia (CML) cells harboring BCR-ABL kinase domain point mutations.
DB00635	Prednisone	DB01254	Dasatinib	0.907809	Prostatic Neoplasms	Prednisone enters the nucleus where it binds to and activates specific nuclear receptors, resulting in an altered gene expression and inhibition of proinflammatory cytokine production. Docetaxel binds to and stabilizes tubulin, thereby inhibiting microtubule disassembly which results in cell- cycle arrest at the G2/M phase and cell death. Dasatinib has been shown to overcome the resistance to ima…
DB00224	Indinavir	DB00495	Zidovudine	0.907739	Mother-to-fetus HIV transmission	Indinavir inhibits the HIV viral protease enzyme which prevents cleavage of the gag-pol polyprotein, resulting in noninfectious, immature viral particles. Zidovudine inhibits the activity of HIV-1 reverse transcriptase (RT) via DNA chain termination after incorporation of the nucleotide analogue. Didanosine is converted to the active triphosphate form, which is incorporated into DNA and inhibits …
DB00317	Gefitinib	DB00515	Cisplatin	0.907405	Non-small Cell Lung Cancer	Gefitinib inhibits the catalytic activity of numerous tyrosine kinases including EGFR, which may result in inhibition of tyrosine kinase-dependent tumor growth. Cisplatin binds to nucleophilic groups such as GC-rich sites in DNA, inducing intrastrand and interstrand DNA cross-links, as well as DNA-protein cross-links. These cross-links result in apoptosis and cell growth inhibition. Pemetrexed bi…
DB00555	Lamotrigine	DB00564	Carbamazepine	0.907071	Neuralgia	Lamotrigine inhibits voltage-sensitive sodium channels, thereby stabilizing neuronal membranes and consequently modulating presynaptic transmitter release of excitatory amino acids. Carbamazepine stabilizes the inactivated state of sodium channels, meaning that fewer of these channels are available to subsequently open, making brain cells less excitable (less likely to fire). Carbamazepine has al…
DB00367	Levonorgestrel	DB00783	Estradiol	0.907031	Menopause symptoms such as hot flashes, and to prevent osteoporosis (bone loss) in menopausal women.	Estradiol help relieve signs of menopause, such as hot flashes and unusual sweating, chills, faintness, or dizziness. Levonorgestrel inhibits gonadotropin production resulting in retardation of follicular growth and inhibition of ovulation.
DB00795	Sulfasalazine	DB01097	Leflunomide	0.906987	Rheumatoid Arthritis	Methotrexate anti-tumor activity is a result of the inhibition of folic acid reductase, leading to inhibition of DNA synthesis and inhibition of cellular replication. Sulfasalazine appears inhibit cyclooxygenase and prostaglandin production and is used in the management of inflammatory bowel diseases. leflunomide is converted to an active metabolite, A77 1726, which blocks dihydroorotate dehydrog…
DB00495	Zidovudine	DB00951	Isoniazid	0.906979	For patients with HIV infection and tuberculosis(TB).	Pyrazinamie gets activated to Pyrazinoic acid in the bacilli where it interferes with fatty acid synthase FAS I. This interferes with the bacteriums ability to synthesize new fatty acids, required for growth and replication. Zidovudine inhibits the activity of HIV-1 reverse transcriptase (RT) via DNA chain termination after incorporation of the nucleotide analogue. Efavirenz inhibits the activity…
DB01026	Ketoconazole	DB01128	Bicalutamide	0.906651	Cancer	Goserelin acts as a potent inhibitor of pituitary gonadotropin secretion which results sustained suppression of LH and serum testosterone levels. Ketoconazole inhibits sterol 14-a-dimethylase, a microsomal cytochrome P450-dependent enzyme, thereby disrupting synthesis of ergosterol, an important component of the fungal cell wall. Dutasteride inhibits the conversion of testosterone to 5 alpha-dihy…
DB00531	Cyclophosphamide	DB00958	Carboplatin	0.90649	Breast Neoplasms	Trastuzumab binds to the HER2 proto-oncogene and leads to antibody mediated killing of the HER2 positive cells. Cyclophosphamide's active metabolites aldophosphamide and phosphoramide mustard bind to DNA, thereby inhibiting DNA replication and initiating cell death. Carboplatin is activated intracellularly to form reactive platinum complexes that bind to nucleophilic groups such as GC-rich sites …
DB00398	Sorafenib	DB00441	Gemcitabine	0.906402	Breast Cancer	Capecitabine is a prodrug that is selectively tumour-activated to its cytotoxic moiety, fluorouracil, by thymidine phosphorylase, and thymidylate is the necessary precursor of thymidine triphosphate, which is essential for the synthesis of DNA, therefore a deficiency of this compound can inhibit cell division. Sorafenib blocks the enzyme RAF kinase, a critical component of the RAF/MEK/ERK signali…
DB00588	Fluticasone Propionate	DB00860	Prednisolone	0.906106	Nasal Polyps	Fluticasone, a synthetic trifluorinated glucocorticoid receptor agonist with antiallergic, anti-inflammatory and antipruritic effects. Prednisolone can inhibit leukocyte infiltration at the site of inflammation, interfere with mediators of inflammatory response, and suppress humoral immune responses.
DB00695	Furosemide	DB00742	Mannitol	0.906005	Contrast-induced Nephropathy	Furosemide blocks the Na-K-Cl cotransporter, thereby inhibiting reabsorption of sodium, chloride, potassium ions and water. Mannitol elevates blood plasma osmolality, resulting in enhanced flow of water from tissues, including the brain and cerebrospinal fluid, into interstitial fluid and plasma.
DB00722	Lisinopril	DB01076	Atorvastatin	0.905796	Focal Segmental Glomerulosclerosis	Losartan and its longer acting metabolite, E-3174, lower blood pressure by antagonizing the renin-angiotensin-aldosterone system. Lisinopril, a synthetic peptide derivative, specifically and competitively inhibits ACE, which results in a decrease in the production of the potent vasoconstrictor angiotensin II and, so, diminished vasopressor activity. Atorvastatin competitively inhibits hepatic hyd…
DB00635	Prednisone	DB00773	Etoposide	0.905763	Hodgkin's Lymphoma	Prednisone enters the nucleus where it binds to and activates specific nuclear receptors, resulting in an altered gene expression and inhibition of proinflammatory cytokine production. Etoposide binds to and inhibits topoisomerase II and its function in ligating cleaved DNA molecules, the inhibition of DNA replication and transcription, and apoptotic cell death. Doxorubicin forms complexes with D…
DB00203	Sildenafil	DB00770	Alprostadil	0.905758	Prostate Cancer	Sildenafil inhibits phosphodiesterase type 5 which enhances erectile function by increasing the amount of cGMP. As a competitive alpha-adrenergic antagonist, phentolamine binds to alpha-1 and alpha-2 receptors, resulting in a decrease in peripheral vascular resistance and vasodilatation. Alprostadil is a potent vasodilator agent that increases peripheral blood flow, inhibits platelet aggregation,…
DB00555	Lamotrigine	DB00776	Oxcarbazepine	0.905577	Drug-resistant epilepsy	Lamotrigine inhibits voltage-sensitive sodium channels, thereby stabilizing neuronal membranes and consequently modulating presynaptic transmitter release of excitatory amino acids. Oxcarbazepine produces blockade of voltage-sensitive sodium channels, resulting in stabilization of hyperexcited neural membranes, inhibition of repetitive neuronal firing, and diminution of propagation of synaptic im…
DB00503	Ritonavir	DB00951	Isoniazid	0.905197	For patients with HIV infection and tuberculosis(TB).	Ritonavir inhibits the HIV viral proteinase enzyme which prevents cleavage of the gag-pol polyprotein, resulting in noninfectious, immature viral particles. Lamivudine is a synthetic nucleoside analogue and this nucleoside analogue is incorporated into viral DNA by HIV reverse transcriptase and HBV polymerase, resulting in DNA chain termination. Didanosine is converted to the active triphosphate …
DB00448	Lansoprazole	DB01211	Clarithromycin	0.904351	For duodenal ulcers caused by H. pylori bacteria	Amoxicillin binds to penicillin-binding protein 1A (PBP-1A) located inside the bacterial cell well, interfering with cell wall synthesis. Clarithromycin can inhibit protein synthesis in bacteria by reversibly binding to the 50S ribosomal subunits. Lansoprazole is a proton pump inhibitor which prevents the stomach from producing acid, thereby protects infection tissue from acid.
DB00273	Topiramate	DB00564	Carbamazepine	0.904338	Drug-resistant epilepsy	Carbamazepine stabilizes the inactivated state of sodium channels, meaning that fewer of these channels are available to subsequently open, making brain cells less excitable (less likely to fire). Carbamazepine has also been shown to potentiate GABA receptors made up of alpha1, beta2, gamma2 subunits. Topiramate enhances GABA-activated chloride channels. In addition, it inhibits excitatory neurot…
DB01394	Colchicine	DB01026	Ketoconazole	0.904125	Pharmacokinetics	Colchicine binds to tubulin, thereby interfering with the polymerization of tubulin, interrupting microtubule dynamics, and disrupting mitosis. Ketoconazole inhibits sterol 14-a-dimethylase, a microsomal cytochrome P450-dependent enzyme, thereby disrupting synthesis of ergosterol, an important component of the fungal cell wall.
DB00367	Levonorgestrel	DB00254	Doxycycline	0.903567	Contraceptives, Oral	Ethinyl estradiol is a synthetic derivative of the natural estrogen estradiol. Levonorgestrel is a progestin or a synthetic form of the naturally occurring female sex hormone, progesterone. Estrogens increase the hepatic synthesis of sex hormone binding globulin, thyroid-binding globulin, and other serum proteins and suppress follicle-stimulating hormone from the anterior pituitary. Doxycycline r…
DB01033	Mercaptopurine	DB00694	Daunorubicin	0.903475	Adult Acute Myeloid Leukemia With t(15;17)(q22;q12)	Methotrexate anti-tumor activity is a result of the inhibition of folic acid reductase, leading to inhibition of DNA synthesis and inhibition of cellular replication. Tretinoin binds to and activates retinoic acid receptors (RARs), thereby inducing changes in gene expression that lead to cell differentiation, decreased cell proliferation, and inhibition of tumorigenesis. Cytarabine acts through d…
DB00531	Cyclophosphamide	DB01008	Busulfan	0.903443	Leukemia	Cyclophosphamide's active metabolites aldophosphamide and phosphoramide mustard bind to DNA, thereby inhibiting DNA replication and initiating cell death. Cytarabine acts through direct DNA damage and incorporation into DNA and exhibits cell phase specificity, primarily killing cells undergoing DNA synthesis (S-phase) and under certain conditions blocking the progression of cells from the G1 phas…
DB00471	Montelukast	DB00860	Prednisolone	0.903388	Asthma, Bronchial	Montelukast inhibits the actions of LTD<sub>4</sub> at the CysLT<sub>1</sub> receptor, preventing airway edema, smooth muscle contraction, and enhanced secretion of thick, viscous mucus. Prednisolone can inhibit leukocyte infiltration at the site of inflammation, interfere with mediators of inflammatory response, and suppress humoral immune responses.
DB00273	Topiramate	DB00776	Oxcarbazepine	0.903372	Drug-resistant epilepsy	Topiramate enhances GABA-activated chloride channels. In addition, it inhibits excitatory neurotransmission, through actions on kainate and AMPA receptors (but not NMDA receptors). There is evidence that topiramate has a specific effect on GluK1 (GluR5) kainate receptors. Oxcarbazepine produces blockade of voltage-sensitive sodium channels, resulting in stabilization of hyperexcited neural membra…
DB00541	Vincristine	DB01042	Melphalan	0.903306	Multiple Myeloma	Cyclophosphamide's active metabolites aldophosphamide and phosphoramide mustard bind to DNA, thereby inhibiting DNA replication and initiating cell death. Vincristine binds irreversibly to microtubules and spindle proteins in S phase of the cell cycle and interferes with the formation of the mitotic spindle, thereby arresting tumor cells in metaphase. Prednisone enters the nucleus where it binds …
DB00709	Lamivudine	DB01232	Saquinavir	0.902933	For patients with HIV infection and tuberculosis(TB).	Ritonavir inhibits the HIV viral proteinase enzyme which prevents cleavage of the gag-pol polyprotein, resulting in noninfectious, immature viral particles. Lamivudine is a synthetic nucleoside analogue and this nucleoside analogue is incorporated into viral DNA by HIV reverse transcriptase and HBV polymerase, resulting in DNA chain termination. Didanosine is converted to the active triphosphate …
DB00313	Valproic Acid	DB00928	Azacitidine	0.902687	Myelodysplastic Syndrome	Valproic Acid acts by increasing gamma-aminobutyric acid levels in the brain or by altering the properties of voltage dependent sodium channels. Tretinoin binds to and activates retinoic acid receptors (RARs), thereby inducing changes in gene expression that lead to cell differentiation, decreased cell proliferation, and inhibition of tumorigenesis. Azacitidine is incorporated into DNA, where it …
DB00818	Propofol	DB00683	Midazolam	0.902582	Nonanesthesiologist Moderate Sedation in Colonoscopy	The action of propofol involves a positive modulation of the inhibitory function of the neurotransmitter gama-aminobutyric acid (GABA) through GABA-A receptors. Midazolam binds to the benzodiazepine receptor at the gamma-aminobutyric acid (GABA) receptor-chloride ionophore complex in the central nervous system (CNS), resulting in increases in the opening of chloride channels, membrane hyperpolari…
DB00530	Erlotinib	DB01248	Docetaxel	0.902419	Carcinoma, Non-Small-Cell Lung	Erlotinib inhibits the intracellular phosphorylation of tyrosine kinase associated with the epidermal growth factor receptor (EGFR) which is expressed on the cell surface of normal cells and cancer cells. Docetaxel binds to and stabilizes tubulin, thereby inhibiting microtubule disassembly which results in cell- cycle arrest at the G2/M phase and cell death.
DB00594	Amiloride	DB00999	Hydrochlorothiazide	0.902172	For patients with hypertension	Amiloride works by inhibiting sodium reabsorption in the distal convoluted tubules and collecting ducts in the kidneys by binding to the amiloride-sensitive sodium channels. This promotes the loss of sodium and water from the body, but without depleting potassium. Hydrochlorothiazide, a thiazide diuretic, inhibits water reabsorption in the nephron by inhibiting the sodium-chloride symporter in th…
DB01042	Melphalan	DB01234	Dexamethasone	0.902073	Multiple Myeloma	Cyclophosphamide's active metabolites aldophosphamide and phosphoramide mustard bind to DNA, thereby inhibiting DNA replication and initiating cell death. Vincristine binds irreversibly to microtubules and spindle proteins in S phase of the cell cycle and interferes with the formation of the mitotic spindle, thereby arresting tumor cells in metaphase. Prednisone enters the nucleus where it binds …
DB00860	Prednisolone	DB01042	Melphalan	0.902069	Multiple Myeloma	Prednisolone can inhibit leukocyte infiltration at the site of inflammation, interfere with mediators of inflammatory response, and suppress humoral immune responses. Thalidomide acts primarily by inhibiting both the production of tumor necrosis factor alpha (TNF-alpha) in stimulated peripheral monocytes and the activities of interleukins and interferons. Melphalan alkylates DNA at the N7 positio…
DB00482	Celecoxib	DB06777	Chenodeoxycholic acid	0.902051	Familial Adenomatous Polyposis	Celecoxib is a selective noncompetitive inhibitor of cyclooxygenase-2 (COX-2) enzyme with anti-inflammatory effect. Chenodeoxycholic acid is a bile acid naturally found in the body. It works by dissolving the cholesterol that makes gallstones and inhibiting production of cholesterol in the liver and absorption in the intestines, which helps to decrease the formation of gallstones.
DB00331	Metformin	DB00334	Olanzapine	0.901976	Schizophrenia	Metformin acts by the initial activation of AMP-activated protein kinase (AMPK), a liver enzyme that plays an important role in insulin signaling, whole body energy balance, and the metabolism of glucose and fats. Olanzapine's antipsychotic activity is likely due to a combination of antagonism at D2 receptors in the mesolimbic pathway and 5HT2A receptors in the frontal cortex. Amantadine appears …
DB00497	Oxycodone	DB00327	Hydromorphone	0.90193	Healthy Volunteers	Oxycodone acts as a weak agonist at mu, kappa, and delta opioid receptors within the central nervous system (CNS). Hydromorphone is a narcotic analgesic; its principal therapeutic effect is relief of pain by selectively binding to the mu-opioid receptor.
DB00619	Imatinib	DB00987	Cytarabine	0.901089	Chronic Myelogenous Leukemia	Imatinib binds to an intracellular pocket located within tyrosine kinases (TK), thereby inhibiting ATP binding and preventing phosphorylation and the subsequent activation of growth receptors and their downstream signal transduction pathways. Cytarabine acts through direct DNA damage and incorporation into DNA and exhibits cell phase specificity, primarily killing cells undergoing DNA synthesis (…
DB00906	Tiagabine	DB00996	Gabapentin	0.900819	Drug-resistant epilepsy	Tiagabine blocks GABA uptake into presynaptic neurons, permitting more GABA to be available for receptor binding on the surfaces of post-synaptic cells. Gabapentin's therapeutic action on neuropathic pain is thought to involve voltage-gated N-type calcium ion channels. It is thought to bind to the 姨?姨?subunit (1 and 2) of the voltage-dependent calcium channel in the central nervous system.
DB00238	Nevirapine	DB00503	Ritonavir	0.900583	HIV Infections	Nevirapine binds directly to reverse transcriptase and blocks the RNA-dependent and DNA-dependent DNA polymerase activities by causing a disruption of the enzyme's catalytic site. Zidovudine inhibits the activity of HIV-1 reverse transcriptase (RT) via DNA chain termination after incorporation of the nucleotide analogue. Ritonavir inhibits the HIV viral proteinase enzyme which prevents cleavage o…
DB00987	Cytarabine	DB01008	Busulfan	0.900484	Leukemia	Cyclophosphamide's active metabolites aldophosphamide and phosphoramide mustard bind to DNA, thereby inhibiting DNA replication and initiating cell death. Cytarabine acts through direct DNA damage and incorporation into DNA and exhibits cell phase specificity, primarily killing cells undergoing DNA synthesis (S-phase) and under certain conditions blocking the progression of cells from the G1 phas…
DB00625	Efavirenz	DB00649	Stavudine	0.900211	HIV Infection	Efavirenz inhibits the activity of viral RNA-directed DNA polymerase. Stavudine inhibits the activity of HIV-1 reverse transcriptase (RT) both by competing with the natural substrate dGTP and by its incorporation into viral DNA. Lamivudine is a synthetic nucleoside analogue and this nucleoside analogue is incorporated into viral DNA by HIV reverse transcriptase and HBV polymerase, resulting in DN…
DB01023	Felodipine	DB01029	Irbesartan	0.900191	Hypertension	Felodipine decreases arterial smooth muscle contractility and subsequent vasoconstriction by inhibiting the influx of calcium ions through voltage-gated L-type calcium channels. Irbesartan, by blocking the binding of angiotensin II to the AT1 receptor, promotes vasodilation and decreases the effects of aldosterone.
DB00421	Spironolactone	DB00999	Hydrochlorothiazide	0.899596	For patients with hypertension	Hydrochlorothiazide allows the blood vessels to relax and by causes kidney to remove more salt and water from the blood in order to reduce blood volume. Spironolactone is a potassium-sparing diuretic that also prevents body from absorbing too much salt and keeps your potassium levels from getting too low.
DB00526	Oxaliplatin	DB00773	Etoposide	0.899556	Non-Small Cell Lung Cancer	Oxaliplatin binds preferentially to the guanine and cytosine moieties of DNA, leading to cross-linking of DNA, thus inhibiting DNA synthesis and transcription. Irinotecan prevents religation of the DNA strand by binding to topoisomerase I-DNA complex, which induces replication arrest and lethal double-stranded breaks in DNA. As a result, apoptosis occurs. Etoposide binds to and inhibits topoisome…
DB05370	NOVA-22007	DB00860	Prednisolone	0.899514	Heart Transplantation	Cyclosporine binds to cyclophilin which inhibits lymphokine production and interleukin release, shows potent immunosuppressant medication. Mycophenolate stops T-cell and B-cell proliferation through selective inhibition of the de novo pathway of purine biosynthesis. Prednisolone can inhibit leukocyte infiltration at the site of inflammation, interfere with mediators of inflammatory response, and …
DB00518	Albendazole	DB00860	Prednisolone	0.899315	Eosinophilic meningitis	Prednisolone can inhibit leukocyte infiltration at the site of inflammation, interfere with mediators of inflammatory response, and suppress humoral immune responses. The antiinflammatory actions of glucocorticoids are thought to involve phospholipase A2 inhibitory proteins, lipocortins, which control the biosynthesis of potent mediators of inflammation such as prostaglandins and leukotrienes. Al…
DB00929	Misoprostol	DB00834	Mifepristone	0.898592	Abortion, Missed	Misoprostol seems to inhibit gastric acid secretion by a direct action on the parietal cells through binding to the prostaglandin receptor. Mifepristone competitively binds to the progesterone receptor, resulting in inhibition of the effects of endogenous or exogenous progesterone.
DB01183	Naloxone	DB01452	Heroin	0.898369	Opioid-related Disorders	Buprenorphine's analgesic effect is due to partial agonist activity at mu-opioid receptors and is also a kappa-opioid receptor antagonist. Naloxone binds to opioid receptors in the CNS in a competitive manner, reversing or inhibiting characteristic opioid effects, including analgesia, euphoria, sedation, respiratory depression, miosis, bradycardia, and physical dependence. Heroin is a mu-opioid a…
DB00563	Methotrexate	DB01033	Mercaptopurine	0.898361	Leukemia	Methotrexate anti-tumor activity is a result of the inhibition of folic acid reductase, leading to inhibition of DNA synthesis and inhibition of cellular replication. Tretinoin binds to and activates retinoic acid receptors (RARs), thereby inducing changes in gene expression that lead to cell differentiation, decreased cell proliferation, and inhibition of tumorigenesis. Mercaptopurine inhibits n…
DB00704	Naltrexone	DB01104	Sertraline	0.897854	Alcoholism	Naltrexone and its metabolite 6-beta-naltrexol reverse the effects of opioids by binding to various opioid receptors in the central nervous system CNS), including the mu-, kappa- and gamma-opioid receptors. Sertraline appears to selectively inhibit the neuronal uptake of serotonin, raising serotonin levels in the CNS.
DB00795	Sulfasalazine	DB01611	Hydroxychloroquine	0.897798	Rheumatoid Arthritis	Methotrexate anti-tumor activity is a result of the inhibition of folic acid reductase, leading to inhibition of DNA synthesis and inhibition of cellular replication. Sulfasalazine appears inhibit cyclooxygenase and prostaglandin production and is used in the management of inflammatory bowel diseases. leflunomide is converted to an active metabolite, A77 1726, which blocks dihydroorotate dehydrog…
DB01601	Lopinavir	DB08860	Pitavastatin	0.897798	Healthy Volunteers	Ritonavir inhibits the HIV viral proteinase enzyme which prevents cleavage of the gag-pol polyprotein, resulting in noninfectious, immature viral particles. Lopinavir inhibits the HIV viral protease enzyme. Pitavastatin is lipid-lowering agent that works to control the synthesis of cholesterol via competitive inhibition HMG-CoA reductase.
DB00588	Fluticasone Propionate	DB01211	Clarithromycin	0.897095	Asthma	Fluticasone, a synthetic trifluorinated glucocorticoid receptor agonist with antiallergic, anti-inflammatory and antipruritic effects. Clarithromycin binds to the 50S ribosomal subunit and inhibits RNA-dependent protein synthesis in susceptible organisms.
DB00704	Naltrexone	DB00715	Paroxetine	0.896941	Alcoholism	Naltrexone and its metabolite 6-beta-naltrexol reverse the effects of opioids by binding to various opioid receptors in the central nervous system CNS), including the mu-, kappa- and gamma-opioid receptors. The hydrochloride salt form of paroxetine, a phenylpiperidine derivative and a selective serotonin reuptake inhibitor with antidepressant and anxiolytic properties. Desipramine hydrochloride b…
DB00668	Epinephrine	DB00813	Fentanyl	0.896766	Osteoarthritis of the Knee	Bupivacaine binds to the intracellular portion of sodium channels and blocks sodium influx into nerve cells, which prevents depolarization. The analgesic effects of Bupivicaine are thought to potentially be due to its binding to the prostaglandin E2 receptors, subtype EP1 (PGE2EP1), which inhibits the production of prostaglandins, thereby reducing fever, inflammation, and hyperalgesia. Epinephrin…
DB00398	Sorafenib	DB00544	Fluorouracil	0.896688	Hepatocellular Carcinoma	Sorafenib blocks the enzyme RAF kinase, a critical component of the RAF/MEK/ERK signaling pathway that controls cell division and proliferation; in addition, sorafenib inhibits the VEGFR-2/PDGFR-beta signaling cascade, thereby blocking tumor angiogenesis. Fluorouracil metabolites incorporate into both RNA and DNA; inhibits synthesis of DNA, incorporation into RNA results in major effects on both …
DB00515	Cisplatin	DB00526	Oxaliplatin	0.896635	Cancer	Cisplatin complexes react in vivo, binding to and causing crosslinking of DNA which ultimately triggers apoptosis (programmed cell death). Active oxaliplatin derivatives, such as monoaquo and diaquo DACH platinum, alkylate macromolecules, forming both inter- and intra-strand platinum-DNA crosslinks, which result in inhibition of DNA replication and transcription and cell-cycle nonspecific cytotox…
DB00704	Naltrexone	DB01156	Bupropion	0.896168	Obesity	Bupropion selectively inhibits the neuronal reuptake of dopamine, norepinephrine, and serotonin; actions on dopaminergic systems are more significant than imipramine or amitriptyline whereas the blockade of norepinephrine and serotonin reuptake at the neuronal membrane is weaker for bupropion than for tricyclic antidepressants. Naltrexone binds to the opioid mu receptor antagonistically, thereby …
DB00398	Sorafenib	DB00928	Azacitidine	0.895996	Leukemia	Sorafenib blocks the enzyme RAF kinase, a critical component of the RAF/MEK/ERK signaling pathway that controls cell division and proliferation; in addition, sorafenib inhibits the VEGFR-2/PDGFR-beta signaling cascade, thereby blocking tumor angiogenesis. Azacitidine is incorporated into DNA, where it reversibly inhibits DNA methyltransferase, thereby blocking DNA methylation.
DB00951	Isoniazid	DB01232	Saquinavir	0.895906	For patients with HIV infection and tuberculosis(TB).	Ritonavir inhibits the HIV viral proteinase enzyme which prevents cleavage of the gag-pol polyprotein, resulting in noninfectious, immature viral particles. Lamivudine is a synthetic nucleoside analogue and this nucleoside analogue is incorporated into viral DNA by HIV reverse transcriptase and HBV polymerase, resulting in DNA chain termination. Didanosine is converted to the active triphosphate …
DB00612	Bisoprolol	DB00999	Hydrochlorothiazide	0.895746	For patients with hypertension	Bisoprolol selectively blocks catecholamine stimulation of beta1-adrenergic receptors in the heart and vascular smooth muscle. This results in a reduction of heart rate, cardiac output, systolic and diastolic blood pressure, and possibly reflex orthostatic hypotension. Hydrochlorothiazide, a thiazide diuretic, inhibits water reabsorption in the nephron by inhibiting the sodium-chloride symporter …
DB00394	Beclomethasone	DB01001	Salbutamol	0.895732	Asthma	Beclometasone acts by binding to interleukin-13 to inhibit cytokines, which in turn inhibits inflammatory chemicals downstream. The binding of salbuterol to beta(2)-receptors in the lungs results in relaxation of bronchial smooth muscles.
DB00762	Irinotecan	DB00958	Carboplatin	0.895444	Malignant Glioma	Bevacizumab binds VEGF which prevents blood vessel proliferation and tumour metastasis. Irinotecan prevents religation of the DNA strand by binding to topoisomerase I-DNA complex, which induces replication arrest and lethal double-stranded breaks in DNA. As a result, apoptosis occurs. Carboplatin is activated intracellularly to form reactive platinum complexes that bind to nucleophilic groups suc…
DB00813	Fentanyl	DB00683	Midazolam	0.895427	Hypothermia	Fentanyl exerts its analgesic effect by selectively binding to the mu-opioid receptor in the central nervous system (CNS), thereby mimicking the effects of endogenous opiates. Midazolam binds to the benzodiazepine receptor at the gamma-aminobutyric acid (GABA) receptor-chloride ionophore complex in the central nervous system (CNS), resulting in increases in the opening of chloride channels, membr…
DB01033	Mercaptopurine	DB01169	Arsenic trioxide	0.895215	Adult Acute Myeloid Leukemia With t(15;17)(q22;q12)	Methotrexate anti-tumor activity is a result of the inhibition of folic acid reductase, leading to inhibition of DNA synthesis and inhibition of cellular replication. Tretinoin binds to and activates retinoic acid receptors (RARs), thereby inducing changes in gene expression that lead to cell differentiation, decreased cell proliferation, and inhibition of tumorigenesis. Cytarabine acts through d…
DB00544	Fluorouracil	DB00958	Carboplatin	0.894929	Squamous Cell Carcinoma of the Head and Neck	Cetuximab competitively inhibits epidermal growth factor and TGF alpha, thereby reducing their effects on cell growth and metastatic spread. Fluorouracil metabolites incorporate into both RNA and DNA; inhibits synthesis of DNA, incorporation into RNA results in major effects on both RNA processing and functions. Carboplatin is activated intracellularly to form reactive platinum complexes that bin…
DB00398	Sorafenib	DB00997	Doxorubicin	0.894507	Carcinoma, Hepatocellular	Sorafenib blocks the enzyme RAF kinase, a critical component of the RAF/MEK/ERK signaling pathway that controls cell division and proliferation; in addition, sorafenib inhibits the VEGFR-2/PDGFR-beta signaling cascade, thereby blocking tumor angiogenesis. Doxorubicin forms complexes with DNA by intercalation between base pairs, and it inhibits topoisomerase II activity by stabilizing the DNA-topo…
DB00188	Bortezomib	DB00958	Carboplatin	0.89448	Non-small cell lung cancer	Bortezomib reversibly inhibits the 26S proteasome, a large protease complex that degrades ubiquinated proteins. By blocking the targeted proteolysis normally performed by the proteasome, bortezomib disrupts various cell signaling pathways, leading to cell cycle arrest, apoptosis, and inhibition of angiogenesis. Specifically, the agent inhibits nuclear factor (NF)-kappaB, a protein that is constit…
DB00501	Cimetidine	DB00950	Fexofenadine	0.894287	Ulcers	Cimetidine blocks histamine's ability to stimulate suppressor T lymphocyte activity and to inhibit natural killer (NK) cell activity and interleukin-2 production. Fexofenadine competes with free histamine for binding at H1-receptors in the GI tract, large blood vessels, and bronchial smooth muscle. This blocks the action of endogenous histamine, which subsequently leads to temporary relief of the…
DB00987	Cytarabine	DB01033	Mercaptopurine	0.894029	Adult Acute Myeloid Leukemia With t(15;17)(q22;q12)	Methotrexate anti-tumor activity is a result of the inhibition of folic acid reductase, leading to inhibition of DNA synthesis and inhibition of cellular replication. Tretinoin binds to and activates retinoic acid receptors (RARs), thereby inducing changes in gene expression that lead to cell differentiation, decreased cell proliferation, and inhibition of tumorigenesis. Cytarabine acts through d…
DB00441	Gemcitabine	DB01101	Capecitabine	0.89401	Breast Cancer	Capecitabine is a prodrug that is selectively tumour-activated to its cytotoxic moiety, fluorouracil, by thymidine phosphorylase, and thymidylate is the necessary precursor of thymidine triphosphate, which is essential for the synthesis of DNA, therefore a deficiency of this compound can inhibit cell division. Sorafenib blocks the enzyme RAF kinase, a critical component of the RAF/MEK/ERK signali…
DB00515	Cisplatin	DB00530	Erlotinib	0.89364	Stage III Squamous Cell Carcinoma of the Hypopharynx	Cisplatin binds to nucleophilic groups such as GC-rich sites in DNA, inducing intrastrand and interstrand DNA cross-links, as well as DNA-protein cross-links. These cross-links result in apoptosis and cell growth inhibition. Erlotinib inhibits the intracellular phosphorylation of tyrosine kinase associated with the epidermal growth factor receptor (EGFR) which is expressed on the cell surface of …
DB00958	Carboplatin	DB00997	Doxorubicin	0.89345	Metastatic Breast Cancer	Trastuzumab binds to the HER2 proto-oncogene and leads to antibody mediated killing of the HER2 positive cells. Carboplatin is activated intracellularly to form reactive platinum complexes that bind to nucleophilic groups such as GC-rich sites in DNA, thereby inducing intrastrand and interstrand DNA cross-links, as well as DNA-protein cross-links. Doxorubicin forms complexes with DNA by intercala…
DB00361	Vinorelbine	DB01248	Docetaxel	0.893439	Advanced Non-Small Cell Lung Cancer	Vinorelbine binds to the microtubular proteins of the mitotic spindle, leading to crystallization of the microtubule and mitotic arrest or cell death. Docetaxel binds to and stabilizes tubulin, thereby inhibiting microtubule disassembly which results in cell- cycle arrest at the G2/M phase and cell death.
DB00313	Valproic Acid	DB00334	Olanzapine	0.893433	Bipolar I Disorder	Valproic Acid acts by increasing gamma-aminobutyric acid levels in the brain or by altering the properties of voltage dependent sodium channels. Olanzapine's antipsychotic activity is likely due to a combination of antagonism at D2 receptors in the mesolimbic pathway and 5HT2A receptors in the frontal cortex.
DB00704	Naltrexone	DB01151	Desipramine	0.893369	Alcoholism	Naltrexone and its metabolite 6-beta-naltrexol reverse the effects of opioids by binding to various opioid receptors in the central nervous system CNS), including the mu-, kappa- and gamma-opioid receptors. The hydrochloride salt form of paroxetine, a phenylpiperidine derivative and a selective serotonin reuptake inhibitor with antidepressant and anxiolytic properties. Desipramine hydrochloride b…
DB00776	Oxcarbazepine	DB00996	Gabapentin	0.893184	Drug-resistant epilepsy	Oxcarbazepine produces blockade of voltage-sensitive sodium channels, resulting in stabilization of hyperexcited neural membranes, inhibition of repetitive neuronal firing, and diminution of propagation of synaptic impulses. These actions are thought to be important in the prevention of seizure spread in the intact brain. Gabapentin's therapeutic action on neuropathic pain is thought to involve v…
DB00285	Venlafaxine	DB00476	Duloxetine	0.892921	Depression	Venlafaxine and its active metabolite, O-desmethylvenlafaxine (ODV), inhibit the reuptake of both serotonin and norepinephrine with a potency greater for the 5-HT than for the NE reuptake process. Duloxetine selectively prevents the reuptake of 5-HT and NE via transporter complexes on the pre-synaptic membrane, thereby increasing the level of these neurotransmitters within the synaptic cleft. Don…
DB00334	Olanzapine	DB00246	Ziprasidone	0.892781	Psychotic Disorders	Olanzapine's antipsychotic activity is likely due to a combination of antagonism at D2 receptors in the mesolimbic pathway and 5HT2A receptors in the frontal cortex. Ziprasidone is a selective monoaminergic antagonist with high affinity for the serotonin Type 2 (5HT2), dopamine Type 2 (D2), 1 and 2 adrenergic, and H1 histaminergic receptors. Quetiapine's antipsychotic activity is likely due to a …
DB00977	Ethinyl Estradiol	DB00254	Doxycycline	0.892717	Contraceptives, Oral	Ethinyl estradiol is a synthetic derivative of the natural estrogen estradiol. Levonorgestrel is a progestin or a synthetic form of the naturally occurring female sex hormone, progesterone. Estrogens increase the hepatic synthesis of sex hormone binding globulin, thyroid-binding globulin, and other serum proteins and suppress follicle-stimulating hormone from the anterior pituitary. Doxycycline r…
DB00264	Metoprolol	DB01023	Felodipine	0.891701	Hypertension	Metoprolol competes with adrenergic neurotransmitters such as catecholamines for binding at beta(1)-adrenergic receptors in the heart which results in a decrease in heart rate, cardiac output, and blood pressure. Felodipine decreases arterial smooth muscle contractility and subsequent vasoconstriction by inhibiting the influx of calcium ions through voltage-gated L-type calcium channels.
DB01045	Rifampicin	DB01211	Clarithromycin	0.891412	Objectives Mycobacterium avium subspecies paratuberculosis (MAP)	Rifampin acts via the inhibition of DNA-dependent RNA polymerase, leading to a suppression of RNA synthesis and cell death. Clarithromycin binds to the 50S ribosomal subunit and inhibits RNA-dependent protein synthesis in susceptible organisms.
DB01275	Hydralazine	DB00206	Reserpine	0.890472	Hypertension	Hydralazine apparently lowers blood pressure by exerting a peripheral vasodilating effect through a direct relaxation of vascular smooth muscle. Reserpine's mechanism of action is through inhibition of the ATP/Mg2+ pump responsible for the sequestering of neurotransmitters into storage vesicles located in the presynaptic neuron.
DB00997	Doxorubicin	DB01101	Capecitabine	0.890451	Breast Cancer	Bevacizumab binds VEGF which prevents blood vessel proliferation and tumour metastasis. Cyclophosphamide's active metabolites aldophosphamide and phosphoramide mustard bind to DNA, thereby inhibiting DNA replication and initiating cell death. Doxorubicin forms complexes with DNA by intercalation between base pairs, and it inhibits topoisomerase II activity by stabilizing the DNA-topoisomerase II …
DB00158	Folic Acid	DB00959	Methylprednisolone	0.889976	Rheumatoid Arthritis	Rituximab binds to the CD20 antigen on B lymphocytes, while the Fc domain recruits antibodies and complements to mediate cell lysis and interferes with the growth and spread of cancer cells in the body. Methotrexate anti-tumor activity is a result of the inhibition of folic acid reductase, leading to inhibition of DNA synthesis and inhibition of cellular replication. Folic acid is involved in car…
DB00203	Sildenafil	DB00692	Phentolamine	0.889871	Prostate Cancer	Sildenafil inhibits phosphodiesterase type 5 which enhances erectile function by increasing the amount of cGMP. As a competitive alpha-adrenergic antagonist, phentolamine binds to alpha-1 and alpha-2 receptors, resulting in a decrease in peripheral vascular resistance and vasodilatation. Alprostadil is a potent vasodilator agent that increases peripheral blood flow, inhibits platelet aggregation,…
DB00526	Oxaliplatin	DB00958	Carboplatin	0.889834	Non-Small Cell Lung Cancer	Oxaliplatin binds preferentially to the guanine and cytosine moieties of DNA, leading to cross-linking of DNA, thus inhibiting DNA synthesis and transcription. Irinotecan prevents religation of the DNA strand by binding to topoisomerase I-DNA complex, which induces replication arrest and lethal double-stranded breaks in DNA. As a result, apoptosis occurs. Etoposide binds to and inhibits topoisome…
DB00571	Propranolol	DB00749	Etodolac	0.889833	Colorectal Neoplasms	Propranolol competes with sympathomimetic neurotransmitters such as catecholamines for binding at beta(1)-adrenergic receptors in the heart, inhibiting sympathetic stimulation. Etodolac inhibits the activity of cyclooxygenase I and II, thereby preventing the formation of prostaglandin which is involved in the induction of pain, fever, and inflammation.
DB00853	Temozolomide	DB00851	Dacarbazine	0.889633	Melanoma	Temozolomide is converted to monomethyl triazeno imidazole carboxamide (MTIC). The cytotoxicity of MTIC is due primarily to methylation of DNA at the O6 and N7 positions of guanine, resulting in inhibition of DNA replication. Dacarbazine is a member of the class of alkylating agents, which destroy cancer cells by adding an alkyl group to its DNA.
DB00773	Etoposide	DB01204	Mitoxantrone	0.889613	Leukemia, Myeloid, Acute	Etoposide binds to and inhibits topoisomerase II and its function in ligating cleaved DNA molecules, the inhibition of DNA replication and transcription, and apoptotic cell death. Cytarabine acts through direct DNA damage and incorporation into DNA and exhibits cell phase specificity, primarily killing cells undergoing DNA synthesis (S-phase) and under certain conditions blocking the progression …
DB01045	Rifampicin	DB00218	Moxifloxacin	0.889511	Tuberculosis	Ethambutol inhibits arabinosyl transferases which is involved in cell wall biosynthesis, which leads to an increase in cell wall permeability. Pyrazinamie gets activated to Pyrazinoic acid in the bacilli where it interferes with fatty acid synthase FAS I. This interferes with the bacteriums ability to synthesize new fatty acids, required for growth and replication. Rifampin acts via the inhibitio…
DB00422	Methylphenidate	DB01576	Dextroamphetamine	0.888617	Attention Deficit Hyperactivity Disorder	Methylphenidate blocks dopamine uptake in central adrenergic neurons by blocking dopamine transport or carrier proteins. Dextroamphetamine stimulates the release of norepinephrine from central adrenergic receptors and elevates blood pressure and cause bronchodilation.
DB00207	Azithromycin	DB01045	Rifampicin	0.888404	Arthritis, Reactive	Azithromycin binds to the 50S subunit of the 70S bacterial ribosomes, and therefore inhibits RNA-dependent protein synthesis in bacterial cells. Rifampin acts via the inhibition of DNA-dependent RNA polymerase, leading to a suppression of RNA synthesis and cell death.
DB00987	Cytarabine	DB01204	Mitoxantrone	0.888241	Leukemia, Myeloid, Acute	Etoposide binds to and inhibits topoisomerase II and its function in ligating cleaved DNA molecules, the inhibition of DNA replication and transcription, and apoptotic cell death. Cytarabine acts through direct DNA damage and incorporation into DNA and exhibits cell phase specificity, primarily killing cells undergoing DNA synthesis (S-phase) and under certain conditions blocking the progression …
DB00709	Lamivudine	DB05251	VRX496	0.888222	Disease Transmission, Vertical	Lamivudine is a synthetic nucleoside analogue and this nucleoside analogue is incorporated into viral DNA by HIV reverse transcriptase and HBV polymerase, resulting in DNA chain termination. Nelfinavir inhibits the HIV viral proteinase enzyme which prevents cleavage of the gag-pol polyprotein, resulting in noninfectious, immature viral particles.
DB00762	Irinotecan	DB01101	Capecitabine	0.888187	Advanced Colorectal Cancer	Irinotecan prevents religation of the DNA strand by binding to topoisomerase I-DNA complex, which induces replication arrest and lethal double-stranded breaks in DNA. As a result, apoptosis occurs. Capecitabine is a prodrug that is selectively tumour-activated to its cytotoxic moiety, fluorouracil, by thymidine phosphorylase, and thymidylate is the necessary precursor of thymidine triphosphate, w…
DB00518	Albendazole	DB00602	Ivermectin	0.888076	Parasitic Diseases	Albendazole causes degenerative alterations in the and intestinal cells of the worm by binding to the colchicine-sensitive site of tubulin, thus inhibiting its polymerization or assembly into microtubules. Ivermectin binds selectively and with high affinity to glutamate-gated chloride ion channels in invertebrate muscle and nerve cells of the microfilaria.
DB00544	Fluorouracil	DB00104	Octreotide	0.887876	Neuroendocrine Tumors	Fluorouracil metabolites incorporate into both RNA and DNA; inhibits synthesis of DNA, incorporation into RNA results in major effects on both RNA processing and functions. Octreotide binding to these receptors also stimulates phosphotyrosine phosphatase and activation of the Na(+)/H(+) exchanger via pertussis toxin insensitive G proteins.
DB00203	Sildenafil	DB00820	Tadalafil	0.887824	Erectile Dysfunction	Sildenafil inhibits phosphodiesterase type 5 which enhances erectile function by increasing the amount of cGMP. Tadalafil selectively inhibits the cyclic guanosine monophosphate (cGMP)-specific type 5 phosphodiesterase- (PDE-5)-mediated degradation of cGMP, which is found in the smooth muscle of the corpus cavernosa and corpus spongiosum of the penis.
DB00586	Diclofenac	DB00908	Quinidine	0.887676	Arthritis, gout and pain	Increased diclofenac clearance and reduced its plasma concentration by enhanced metabolism.
DB00692	Phentolamine	DB00770	Alprostadil	0.887408	Prostate Cancer	Sildenafil inhibits phosphodiesterase type 5 which enhances erectile function by increasing the amount of cGMP. As a competitive alpha-adrenergic antagonist, phentolamine binds to alpha-1 and alpha-2 receptors, resulting in a decrease in peripheral vascular resistance and vasodilatation. Alprostadil is a potent vasodilator agent that increases peripheral blood flow, inhibits platelet aggregation,…
DB00398	Sorafenib	DB01645	Genistein	0.887373	Neuroblastoma	Sorafenib stops cells from dividing and may prevent the growth of new blood vessels that tumors need to grow. Genistein inhibits protein-tyrosine kinase and topoisomerase-II (DNA topoisomerases, type II) activity and is used as an antineoplastic and antitumor agent.
DB00503	Ritonavir	DB08860	Pitavastatin	0.887047	Healthy Volunteers	Ritonavir inhibits the HIV viral proteinase enzyme which prevents cleavage of the gag-pol polyprotein, resulting in noninfectious, immature viral particles. Lopinavir inhibits the HIV viral protease enzyme. Pitavastatin is lipid-lowering agent that works to control the synthesis of cholesterol via competitive inhibition HMG-CoA reductase.
DB01033	Mercaptopurine	DB01045	Rifampicin	0.887039	Objectives Mycobacterium avium subspecies paratuberculosis (MAP)	Mercaptopurine inhibits nucleotide interconversions and de novo purine synthesis, thereby blocking the formation of purine nucleotides and inhibiting DNA synthesis. Rifampin acts via the inhibition of DNA-dependent RNA polymerase, leading to a suppression of RNA synthesis and cell death.
DB00526	Oxaliplatin	DB00530	Erlotinib	0.887009	Unresectable, Metastatic Biliary Tract Carcinoma	Gemcitabine inhibits thymidylate synthetase, leading to inhibition of DNA synthesis and cell death. Oxaliplatin binds preferentially to the guanine and cytosine moieties of DNA, leading to cross-linking of DNA, thus inhibiting DNA synthesis and transcription. Erlotinib inhibits the intracellular phosphorylation of tyrosine kinase associated with the epidermal growth factor receptor (EGFR) which i…
DB00635	Prednisone	DB01204	Mitoxantrone	0.886571	Neoplasms	Prednisone enters the nucleus where it binds to and activates specific nuclear receptors, resulting in an altered gene expression and inhibition of proinflammatory cytokine production. Mitoxantrone, a DNA-reactive agent that intercalates into deoxyribonucleic acid (DNA) through hydrogen bonding, causes crosslinks and strand breaks.
DB00755	Tretinoin	DB01033	Mercaptopurine	0.886258	Leukemia	Methotrexate anti-tumor activity is a result of the inhibition of folic acid reductase, leading to inhibition of DNA synthesis and inhibition of cellular replication. Tretinoin binds to and activates retinoic acid receptors (RARs), thereby inducing changes in gene expression that lead to cell differentiation, decreased cell proliferation, and inhibition of tumorigenesis. Mercaptopurine inhibits n…
DB00399	Zoledronate	DB00445	Epirubicin	0.885989	Breast Neoplasms	Trastuzumab binds to the HER2 proto-oncogene and leads to antibody mediated killing of the HER2 positive cells. Zoledronic acid binds to hydroxyapatite crystals in the bone matrix, slowing their dissolution and inhibiting the formation and aggregation of these crystals. Epirubicin intercalates into DNA and interacts with topoisomerase II, thereby inhibiting DNA replication and repair and RNA and …
DB00514	Dextromethorphan	DB01069	Promethazine	0.885516	Relieving symptoms associated with the common cold, allergies, hay fever, sinusitis and other respiratory illnesses.	Dextromethorphan is an opioid-like drug that binds to and acts as antagonist to the NMDA glutamatergic receptor, and targets the serotonin reuptake pump. Promethazine hydrochloride selectively blocks peripheral H1 receptors thereby diminishing the effects of histamine on effector cells.
DB00541	Vincristine	DB01030	Topotecan	0.88531	Pediatric patients with acute lymphoblastic leukemia	Asparaginase converts asparagine to aspartic acid and ammonia which facilitates production of oxaloacetate which is needed for general cellular metabolism. Vincristine binds irreversibly to microtubules and spindle proteins in S phase of the cell cycle and interferes with the formation of the mitotic spindle, thereby arresting tumor cells in metaphase. Topotecan binds to the topoisomerase I-DNA c…
DB00668	Epinephrine	DB00296	Ropivacaine	0.885101	Postoperative Pain	Epinephrine works via the stimulation of alpha and beta-1 adrenergic receptors, and a moderate activity at beta-2 adrenergic receptors. Ketorolac non-selective inhibits the enzymes COX-1 and COX-2. The inhibition of COX-2, up-regulated at sites of inflammation, prevents conversion of arachidonic acid to pro-inflammatory prostaglandins. Ropivacaine binds to voltage-gated sodium ion channels in the…
DB00958	Carboplatin	DB00928	Azacitidine	0.884716	Solid Tumors	Valproic Acid acts by increasing gamma-aminobutyric acid levels in the brain or by altering the properties of voltage dependent sodium channels. Carboplatin is activated intracellularly to form reactive platinum complexes that bind to nucleophilic groups such as GC-rich sites in DNA, thereby inducing intrastrand and interstrand DNA cross-links, as well as DNA-protein cross-links. Azacitidine is i…
DB00526	Oxaliplatin	DB01234	Dexamethasone	0.884716	Adenocarcinoma of the Colon	Oxaliplatin binds preferentially to the guanine and cytosine moieties of DNA, leading to cross-linking of DNA, thus inhibiting DNA synthesis and transcription. Capecitabine is a prodrug that is selectively tumour-activated to its cytotoxic moiety, fluorouracil, by thymidine phosphorylase, and thymidylate is the necessary precursor of thymidine triphosphate, which is essential for the synthesis of…
DB00515	Cisplatin	DB01030	Topotecan	0.884406	Cervical Carcinoma	Topotecan blocking of DNA replication reduced the counteractive activity of mutagenic translesional bypass replication across cisplatin-DNA adducts.
DB00619	Imatinib	DB01101	Capecitabine	0.884361	Metastatic breast cancer	Imatinib binds to an intracellular pocket located within tyrosine kinases (TK), thereby inhibiting ATP binding and preventing phosphorylation and the subsequent activation of growth receptors and their downstream signal transduction pathways. Carbamazepine stabilizes the inactivated state of sodium channels, meaning that fewer of these channels are available to subsequently open, making brain cel…
DB00503	Ritonavir	DB01048	Abacavir	0.884338	Infection, Human Immunodeficiency Virus I	Ritonavir inhibits the HIV viral proteinase enzyme which prevents cleavage of the gag-pol polyprotein, resulting in noninfectious, immature viral particles. Lamivudine is a synthetic nucleoside analogue and this nucleoside analogue is incorporated into viral DNA by HIV reverse transcriptase and HBV polymerase, resulting in DNA chain termination. Abacavir (ABC) is a powerful nucleoside analog reve…
DB00334	Olanzapine	DB00909	Zonisamide	0.884286	Schizophrenia	Metformin acts by the initial activation of AMP-activated protein kinase (AMPK), a liver enzyme that plays an important role in insulin signaling, whole body energy balance, and the metabolism of glucose and fats. Olanzapine's antipsychotic activity is likely due to a combination of antagonism at D2 receptors in the mesolimbic pathway and 5HT2A receptors in the frontal cortex. Amantadine appears …
DB00635	Prednisone	DB00950	Fexofenadine	0.88397	Biological Therapies-related Severe Pruritus	Prednisone enters the nucleus where it binds to and activates specific nuclear receptors, resulting in an altered gene expression and inhibition of proinflammatory cytokine production. Fexofenadine competes with free histamine for binding at H1-receptors in the GI tract, large blood vessels, and bronchial smooth muscle. Aprepitant binds selectively to the human substance P/neurokinin 1 receptor i…
DB00169	Cholecalciferol	DB00630	Alendronate	0.883611	Osteoporosis	Calcitriol appears to promote intestinal absorption of calcium through binding to the vitamin D receptor in the mucosal cytoplasm of the intestine. Alendronate sodium is a bisphosphonate that acts as a specific inhibitor of osteoclastmediated bone resorption.
DB00531	Cyclophosphamide	DB01101	Capecitabine	0.883252	Breast Cancer	Cyclophosphamide's active metabolites aldophosphamide and phosphoramide mustard bind to DNA, thereby inhibiting DNA replication and initiating cell death. Capecitabine is a prodrug that is selectively tumour-activated to its cytotoxic moiety, fluorouracil, by thymidine phosphorylase, and thymidylate is the necessary precursor of thymidine triphosphate, which is essential for the synthesis of DNA,…
DB00997	Doxorubicin	DB00851	Dacarbazine	0.883219	Lymphoma	Rituximab binds to the CD20 antigen on B lymphocytes, while the Fc domain recruits antibodies and complements to mediate cell lysis and interferes with the growth and spread of cancer cells in the body. Doxorubicin forms complexes with DNA by intercalation between base pairs, and it inhibits topoisomerase II activity by stabilizing the DNA-topoisomerase II complex, preventing the religation porti…
DB00317	Gefitinib	DB01268	Sunitinib	0.882879	Carcinoma, Renal Cell	Gefitinib inhibits the catalytic activity of numerous tyrosine kinases including EGFR, which may result in inhibition of tyrosine kinase-dependent tumor growth. Sunitinib blocks the tyrosine kinase activities of vascular endothelial growth factor receptor 2 (VEGFR2), platelet-derived growth factor receptor b (PDGFRb), and c-kit, thereby inhibiting angiogenesis and cell proliferation.
DB00544	Fluorouracil	DB01101	Capecitabine	0.882469	Adenocarcinoma	Bevacizumab binds VEGF which prevents blood vessel proliferation and tumour metastasis. Cisplatin binds to nucleophilic groups such as GC-rich sites in DNA, inducing intrastrand and interstrand DNA cross-links, as well as DNA-protein cross-links. These cross-links result in apoptosis and cell growth inhibition. Fluorouracil metabolites incorporate into both RNA and DNA; inhibits synthesis of DNA,…
DB01045	Rifampicin	DB01601	Lopinavir	0.882443	For HIV-infected patients with tuberculosis	Ritonavir inhibits the HIV viral proteinase enzyme which prevents cleavage of the gag-pol polyprotein, resulting in noninfectious, immature viral particles. Rifampin acts via the inhibition of DNA-dependent RNA polymerase, leading to a suppression of RNA synthesis and cell death. Lopinavir inhibits the HIV viral protease enzyme.
DB00811	Ribavirin	DB01048	Abacavir	0.882118	For HIV-infected patients with chronic hepatitis C	Interferon alpha binds to type I interferon receptors which activate two Jak1 and Tyk2 and activate multiple dowmstream immunomodulatory and antiviral proteins. Ribavirin triphosphate is a potent competitive inhibitor of inosine monophosphate dehydrogenase, viral RNA polymerase and mRNA guanylyltransferase (viral) and can be incorporated into RNA in RNA viral species. Abacavir (ABC) is a powerful…
DB00864	Tacrolimus	DB00337	Pimecrolimus	0.881965	Disorder Related to Cardiac Transplantation	Cyclosporine binds to cyclophilin which inhibits lymphokine production and interleukin release, shows potent immunosuppressant medication. Tacrolimus binds to the FKBP-12 protein and forms a complex with calcium-dependent proteins, thereby inhibiting calcineurin phosphatase activity and resulting in decreased cytokine production. Everolimus inhibits the activation of the mammalian Target of Rapam…
DB00526	Oxaliplatin	DB01254	Dasatinib	0.881813	Colon Carcinoma	Dasatinib binds to and inhibits the growth-promoting activities of these kinases. Apparently because of its less stringent binding affinity for the BCR-ABL kinase, dasatinib has been shown to overcome the resistance to imatinib of chronic myeloid leukemia (CML) cells harboring BCR-ABL kinase domain point mutations. Oxaliplatin derivatives, such as monoaquo and diaquo DACH platinum, alkylate macro…
DB01097	Leflunomide	DB01611	Hydroxychloroquine	0.881463	Rheumatoid Arthritis	Methotrexate anti-tumor activity is a result of the inhibition of folic acid reductase, leading to inhibition of DNA synthesis and inhibition of cellular replication. Sulfasalazine appears inhibit cyclooxygenase and prostaglandin production and is used in the management of inflammatory bowel diseases. leflunomide is converted to an active metabolite, A77 1726, which blocks dihydroorotate dehydrog…
DB00709	Lamivudine	DB00951	Isoniazid	0.881336	For patients with HIV infection and tuberculosis(TB).	Ritonavir inhibits the HIV viral proteinase enzyme which prevents cleavage of the gag-pol polyprotein, resulting in noninfectious, immature viral particles. Lamivudine is a synthetic nucleoside analogue and this nucleoside analogue is incorporated into viral DNA by HIV reverse transcriptase and HBV polymerase, resulting in DNA chain termination. Didanosine is converted to the active triphosphate …
DB00440	Trimethoprim	DB05488	99mTc-ciprofloxacin	0.88111	Vibrio cholerae O1 biotype El Tor serotype Ogawa isolates.	Ciprofloxacin kills bacteria by interfering with the enzymes that cause DNA to rewind after being copied, which stops DNA replication and protein synthesis. Trimethoprim acts by interfering with the action of bacterial dihydrofolate reductase, inhibiting synthesis of tetrahydrofolic acid. Tetrahydrofolic acid is an essential precursor in the de novo synthesis of the intermediate. Inhibition of th…
DB00394	Beclomethasone	DB00938	Salmeterol	0.881056	Asthma	Beclometasone acts by binding to interleukin-13 to inhibit cytokines, which in turn inhibits inflammatory chemicals downstream. Salmeterol's long, lipophilic side chain binds to exosites near beta(2)-receptors in the lungs and on bronchiolar smooth muscle, beta(2)-receptor stimulation in the lung causes relaxation of bronchial smooth muscle, bronchodilation, and increased bronchial airflow.
DB00238	Nevirapine	DB01045	Rifampicin	0.88073	For the treatment in patients coinfected with HIV-1 and tuberculosis(TB).	Nevirapine binds directly to reverse transcriptase and blocks the RNA-dependent and DNA-dependent DNA polymerase activities by causing a disruption of the enzyme's catalytic site. Stavudine inhibits the activity of HIV-1 reverse transcriptase (RT) both by competing with the natural substrate dGTP and by its incorporation into viral DNA. Lamivudine is a synthetic nucleoside analogue and this nucle…
DB01238	Aripiprazole	DB01356	Lithium	0.88071	Bipolar Disorder	Aripiprazole's antipsychotic activity is likely due to a combination of antagonism at D2 receptors in the mesolimbic pathway and 5HT2A receptors in the frontal cortex. Lithium salts such as lithium carbonate (Li2CO3), lithium citrate, and lithium orotate are mood stabilizers.
DB00563	Methotrexate	DB01611	Hydroxychloroquine	0.880487	Rheumatoid Arthritis	Methotrexate anti-tumor activity is a result of the inhibition of folic acid reductase, leading to inhibition of DNA synthesis and inhibition of cellular replication. Sulfasalazine appears inhibit cyclooxygenase and prostaglandin production and is used in the management of inflammatory bowel diseases. leflunomide is converted to an active metabolite, A77 1726, which blocks dihydroorotate dehydrog…
DB00412	Rosiglitazone	DB00958	Carboplatin	0.880103	Lung cancer	Rosiglitazone activates peroxisome proliferator-activated receptor gamma (PPAR-gamma), a ligand-activated transcription factor, thereby inducing cell differentiation and inhibiting cell growth and angiogenesis. This agent also modulates the transcription of insulin-responsive genes, inhibits macrophage and monocyte activation, and stimulates adipocyte differentiation. Carboplatin is activated int…
DB00710	Ibandronate	DB01436	Alfacalcidol	0.879695	Systemic Lupus Erythematosus	Ibandronic acid inhibits farnesyl pyrophosphate synthase, resulting in a reduction in geranylgeranyl GTPase signaling proteins and apoptosis of osteoclasts. Calcium plays a vital role in the anatomy, physiology and biochemistry of organisms and of the cell, particularly in signal transduction pathways. Alfacalcidol is an active metabolite of Vitamin D, which performs important functions in regula…
DB01030	Topotecan	DB01234	Dexamethasone	0.879153	Pediatric patients with acute lymphoblastic leukemia	Asparaginase converts asparagine to aspartic acid and ammonia which facilitates production of oxaloacetate which is needed for general cellular metabolism. Vincristine binds irreversibly to microtubules and spindle proteins in S phase of the cell cycle and interferes with the formation of the mitotic spindle, thereby arresting tumor cells in metaphase. Topotecan binds to the topoisomerase I-DNA c…
DB00313	Valproic Acid	DB00996	Gabapentin	0.878486	Drug-resistant epilepsy	Valproic Acid acts by increasing gamma-aminobutyric acid levels in the brain or by altering the properties of voltage dependent sodium channels. Gabapentin interacts with cortical neurons at auxillary subunits of voltage-sensitive calcium channels and increases the synaptic concentration of GABA, enhances GABA responses at non-synaptic sites in neuronal tissues, and reduces the release of mono-am…
DB00584	Enalapril	DB01023	Felodipine	0.878242	For patients with hypertension	Enalaprilat competitively binds to and inhibits ACE, which prevents the potent vasoconstrictive actions of angiotensin II and results in vasodilation. Felodipine decreases arterial smooth muscle contractility and subsequent vasoconstriction by inhibiting the influx of calcium ions through voltage-gated L-type calcium channels.
DB00951	Isoniazid	DB01015	Sulfamethoxazole	0.8779	Tuberculosis	Trimethoprim binds to dihydrofolate reductase and inhibits the reduction of dihydrofolic acid (DHF) to tetrahydrofolic acid (THF). THF is an essential precursor in the thymidine synthesis pathway and interference with this pathway inhibits bacterial DNA synthesis. Isoniazid appears to block the synthesis of mycolic acids, major components of the mycobacterial cell wall. This agent is only active …
DB00495	Zidovudine	DB01048	Abacavir	0.877747	It is indicated in combination with other antiretrovirals or alone for the treatment of HIV-1 infection.	Zidovudine inhibits the activity of HIV-1 reverse transcriptase (RT) via DNA chain termination after incorporation of the nucleotide analogue. Lamivudine is a synthetic nucleoside analogue and this nucleoside analogue is incorporated into viral DNA by HIV reverse transcriptase and HBV polymerase, resulting in DNA chain termination. Abacavir (ABC) is a powerful nucleoside analog reverse transcript…
DB01050	Ibuprofen	DB01075	Diphenhydramine	0.877655	Used to minor aches and pains that may cause sleeplessness.	Ibuprofen inhibits the activity of cyclo-oxygenase I and II, resulting in a decreased formation of precursors of prostaglandins and thromboxanes. This leads to decreased prostaglandin synthesis. Diphenhydramine competes with free histamine for binding at HA-receptor sites, leading to a reduction of the negative symptoms brought on by histamine HA-receptor binding.
DB00746	Deferoxamine	DB08826	Deferiprone	0.877587	Beta-Thalassemia	Deferoxamine works in treating iron toxicity by binding trivalent (ferric) iron, forming ferrioxamine, a stable complex which is eliminated via the kidneys. Deferiprone is an iron chelator that binds to ferric ions (iron III) and forms a 3:1 (deferiprone:iron) stable complex and is then eliminated in the urine.
DB00762	Irinotecan	DB01268	Sunitinib	0.876483	Metastatic Colorectal Cancer	Fluorouracil metabolites incorporate into both RNA and DNA; inhibits synthesis of DNA, incorporation into RNA results in major effects on both RNA processing and functions. Leucovorin enhances the activity of fluorouracil by stabilizing the bond of the active metabolite (5-FdUMP) to the enzyme thymidylate synthetase. Irinotecan prevents religation of the DNA strand by binding to topoisomerase I-D…
DB00938	Salmeterol	DB00983	Formoterol	0.876454	Chronic Obstructive Pulmonary Disease	Salmeterol's long, lipophilic side chain binds to exosites near beta(2)-receptors in the lungs and on bronchiolar smooth muscle, beta(2)-receptor stimulation in the lung causes relaxation of bronchial smooth muscle, bronchodilation, and increased bronchial airflow. Formoterol is a long-acting, selective beta2-adrenergic receptor agonist with bronchodilating and potential anti-cachexia and anaboli…
DB00682	Warfarin	DB00908	Quinidine	0.876291	Coagulant	Reduced anticoagulant effect of warfarin by stimulating its metabolism.
DB01101	Capecitabine	DB01234	Dexamethasone	0.876119	Adenocarcinoma of the Colon	Oxaliplatin binds preferentially to the guanine and cytosine moieties of DNA, leading to cross-linking of DNA, thus inhibiting DNA synthesis and transcription. Capecitabine is a prodrug that is selectively tumour-activated to its cytotoxic moiety, fluorouracil, by thymidine phosphorylase, and thymidylate is the necessary precursor of thymidine triphosphate, which is essential for the synthesis of…
DB00996	Gabapentin	DB00476	Duloxetine	0.876112	Diabetic Neuropathy, Painful	Gabapentin interacts with cortical neurons at auxillary subunits of voltage-sensitive calcium channels and increases the synaptic concentration of GABA, enhances GABA responses at non-synaptic sites in neuronal tissues, and reduces the release of mono-amine neurotransmitters. Duloxetine selectively prevents the reuptake of 5-HT and NE via transporter complexes on the pre-synaptic membrane, thereb…
DB00398	Sorafenib	DB01268	Sunitinib	0.875451	Renal Cell Carcinoma	Sorafenib blocks the enzyme RAF kinase, a critical component of the RAF/MEK/ERK signaling pathway that controls cell division and proliferation; in addition, sorafenib inhibits the VEGFR-2/PDGFR-beta signaling cascade, thereby blocking tumor angiogenesis. Sunitinib blocks the tyrosine kinase activities of vascular endothelial growth factor receptor 2 (VEGFR2), platelet-derived growth factor recep…
DB00999	Hydrochlorothiazide	DB00598	Labetalol	0.875348	Hypertension	Hydrochlorothiazide, a thiazide diuretic, inhibits water reabsorption in the nephron by inhibiting the sodium-chloride symporter in the distal convoluted tubule, which is responsible for 5% of total sodium reabsorption. Labetalol is an selective alpha-1 and non-selective beta adrenergic blocker used to treat high blood pressure.
DB01232	Saquinavir	DB01601	Lopinavir	0.875225	HIV Infection	As a PGP substrate, HIV protease inhibitor saquinavir may be removed by PGPmediated drug efflux, making it less available for HIV protease inhibition. Inhibition of PGP by another HIV protease inhibitor lopinavir facilitates the therapeutic action of saquinavir by blocking its efflux, leading to synergistic action.
DB01073	Fludarabine	DB01008	Busulfan	0.875052	Multiple Myeloma	Melphalan alkylates DNA at the N7 position of guanine and induces DNA inter-strand cross-linkages, resulting in the inhibition of DNA and RNA synthesis and cytotoxicity against both dividing and non-dividing tumor cells. Fludarabine phosphate's metabolite appears to act by inhibiting DNA polymerase alpha, ribonucleotide reductase and DNA primase, thus inhibiting DNA synthesis. Busulfan appears to…
DB00203	Sildenafil	DB01088	Iloprost	0.873226	Pulmonary hypertension	Sildenafil produced vasodilation activity by inhibiting phosphodiresterase-5, iloprost produced vasodilation activity by agonizing prostacyclin receptor and by activating phospholipase C. Targeting of multiple vasodilatation regulation pathways NO/cGMP, MaxiK channel-mediated relaxation, and phospholipase C contribute to the Synergistic actions.
DB00238	Nevirapine	DB00564	Carbamazepine	0.872985	HIV Infections	Nevirapine binds directly to reverse transcriptase and blocks the RNA-dependent and DNA-dependent DNA polymerase activities by causing a disruption of the enzyme's catalytic site. Carbamazepine's pain relief is believed to be associated with blockade of synaptic transmission in the trigeminal nucleus and seizure control and exerts its anticonvulsant activity by reducing polysynaptic responses and…
DB00169	Cholecalciferol	DB01104	Sertraline	0.872796	Cardiovascular Diseases	Calcitriol appears to promote intestinal absorption of calcium through binding to the vitamin D receptor in the mucosal cytoplasm of the intestine. Sertraline appears to selectively inhibit the neuronal uptake of serotonin, raising serotonin levels in the CNS.
DB00445	Epirubicin	DB00526	Oxaliplatin	0.872793	Oesophago-gastric Cancer	Epirubicin intercalates into DNA and interacts with topoisomerase II, thereby inhibiting DNA replication and repair and RNA and protein synthesis. This agent also produces toxic free-radical intermediates and interacts with cell membrane lipids causing lipid peroxidation. Oxaliplatin binds preferentially to the guanine and cytosine moieties of DNA, leading to cross-linking of DNA, thus inhibiting…
DB00563	Methotrexate	DB00650	Leucovorin	0.87275	Advanced colorectal cancer	Methotrexate competitively and irreversibly inhibits dihydrofolate reductase (DHFR), inhibiting of DHFR leads to the DNA, RNA, thymidylates synthesis inhibition. Fluorouracil is transformed inside the cell into different cytotoxic metabolites which are then incorporated into DNA and RNA, finally inducing cell cycle arrest and apoptosis by inhibiting the cell's ability to synthesize DNA. Leucovori…
DB00989	Rivastigmine	DB01043	Memantine	0.872699	Alzheimer Disease	Rivastigmine, an acetylcholinesterase inhibitor, inhibits both butyrylcholinesterase and acetylcholinesterase, which would otherwise break down the brain neurotransmitter acetylcholine. Memantine binds to and inhibits cation channels of glutamanergic NMDA receptors located in the central nervous system (CNS), preventing the prolonged influx of calcium ions and the associated neuronal excitotoxici…
DB00445	Epirubicin	DB00544	Fluorouracil	0.872652	Breast Cancer	Trastuzumab binds to the HER2 proto-oncogene and leads to antibody mediated killing of the HER2 positive cells. Epirubicin intercalates into DNA and interacts with topoisomerase II, thereby inhibiting DNA replication and repair and RNA and protein synthesis. This agent also produces toxic free-radical intermediates and interacts with cell membrane lipids causing lipid peroxidation. Cyclophosphami…
DB00650	Leucovorin	DB01248	Docetaxel	0.872616	Gastric Cancer	Oxaliplatin binds preferentially to the guanine and cytosine moieties of DNA, leading to cross-linking of DNA, thus inhibiting DNA synthesis and transcription. Fluorouracil metabolites incorporate into both RNA and DNA; inhibits synthesis of DNA, incorporation into RNA results in major effects on both RNA processing and functions. Leucovorin enhances the activity of fluorouracil by stabilizing th…
DB00238	Nevirapine	DB00951	Isoniazid	0.872535	Tuberculosis	Nevirapine binds directly to reverse transcriptase and blocks the RNA-dependent and DNA-dependent DNA polymerase activities by causing a disruption of the enzyme's catalytic site. Ethambutol inhibits arabinosyl transferases which is involved in cell wall biosynthesis, which leads to an increase in cell wall permeability. Efavirenz inhibits the activity of viral RNA-directed DNA polymerase. Isonia…
DB00273	Topiramate	DB00313	Valproic Acid	0.872308	Drug-resistant epilepsy	Topiramate is an anticonvulsant (antiepilepsy) drug by augmenting the activity of the neurotransmitter gamma-aminobutyrate (GABA) at some subtypes of the GABA<sub>A</sub> receptor augment. Valproic Acid acts by increasing gamma-aminobutyric acid levels in the brain or by altering the properties of voltage dependent sodium channels.
DB00519	Trandolapril	DB00661	Verapamil	0.872295	For patients with hypertension	Trandolapril acts by competitive inhibition of Angiotensin Converting Enzyme (ACE), a key enzyme in the renin-angiotensin system (RAS pathway) which plays an important role in regulating blood pressure. Verapamil inhibits voltage-dependent calcium channels, reduces heart rate and blood pressure.
DB00945	Acetylsalicylic acid	DB08910	Pomalidomide	0.871337	Multiple Myeloma	Acetylsalicylic acid binds to and acetylates serine residues in cyclooxygenases, resulting in decreased synthesis of prostaglandin, platelet aggregation, and inflammation. Dexamethasone is a glucocorticoid agonist. In addition to binding to specific nuclear steroid receptors, dexamethasone also interferes with NF-kB activation and apoptotic pathways. Pomalidomide appears to inhibit TNF-alpha prod…
DB00321	Amitriptyline	DB00850	Perphenazine	0.871198	Relief anxiety, agitation, and depression	Amitriptyline inhibits the membrane pump mechanism responsible for uptake of norepinephrine and serotonin in adrenergic and serotonergic neurons. Perphenazine is a piperazinyl phenothiazine, acts on the central nervous system as dopamine D1/D2 receptor antagonists.
DB05370	NOVA-22007	DB01098	Rosuvastatin	0.871016	Cardiovascular Diseases	Enhanced level of drug by inhibiting drug uptake.
DB00476	Duloxetine	DB00843	Donepezil	0.87067	Depression	Venlafaxine and its active metabolite, O-desmethylvenlafaxine (ODV), inhibit the reuptake of both serotonin and norepinephrine with a potency greater for the 5-HT than for the NE reuptake process. Duloxetine selectively prevents the reuptake of 5-HT and NE via transporter complexes on the pre-synaptic membrane, thereby increasing the level of these neurotransmitters within the synaptic cleft. Don…
DB00445	Epirubicin	DB00515	Cisplatin	0.87063	Advanced Gastric Cancer	Epirubicin intercalates into DNA and interacts with topoisomerase II, thereby inhibiting DNA replication and repair and RNA and protein synthesis. This agent also produces toxic free-radical intermediates and interacts with cell membrane lipids causing lipid peroxidation. Cisplatin binds to nucleophilic groups such as GC-rich sites in DNA, inducing intrastrand and interstrand DNA cross-links, as …
DB00983	Formoterol	DB00871	Terbutaline	0.870435	Chronic Obstructive Pulmonary Disease	Formoterol is a long-acting, selective beta2-adrenergic receptor agonist with bronchodilating and potential anti-cachexia and anabolic activities. Budesonide is an anti-inflammatory corticosteroid that exhibits potent glucocorticoid activity and weak mineralocorticoid activity. Terbutaline is a _2-adrenergic receptor agonist, used as a reliever inhaler in the management of asthma.
DB00544	Fluorouracil	DB01268	Sunitinib	0.870312	Metastatic Colorectal Cancer	Fluorouracil metabolites incorporate into both RNA and DNA; inhibits synthesis of DNA, incorporation into RNA results in major effects on both RNA processing and functions. Leucovorin enhances the activity of fluorouracil by stabilizing the bond of the active metabolite (5-FdUMP) to the enzyme thymidylate synthetase. Irinotecan prevents religation of the DNA strand by binding to topoisomerase I-D…
DB01274	Arformoterol	DB01409	Tiotropium	0.870309	Chronic Obstructive Pulmonary Disease	Arformoterol is a long acting beta-adrenoceptor agonist drug indicated for the treatment of chronic obstructive pulmonary disease. Tiotropium is a muscarinic receptor antagonist, often referred to as an antimuscarinic or anticholinergic agent.
DB00668	Epinephrine	DB00465	Ketorolac	0.870083	Postoperative Pain	Epinephrine works via the stimulation of alpha and beta-1 adrenergic receptors, and a moderate activity at beta-2 adrenergic receptors. Ketorolac non-selective inhibits the enzymes COX-1 and COX-2. The inhibition of COX-2, up-regulated at sites of inflammation, prevents conversion of arachidonic acid to pro-inflammatory prostaglandins. Ropivacaine binds to voltage-gated sodium ion channels in the…
DB00627	Niacin	DB00973	Ezetimibe	0.869826	Atherosclerosis	Niacin is converted to its active form niacinamide, which is a component of the coenzymes NAD and NADP, which play an important role in tissue respiration and in glycogen, lipid, amino acid, protein, and purine metabolism. Ezetimibe localizes and appears to act at the brush border of the small intestine and inhibits the absorption of cholesterol.
DB00440	Trimethoprim	DB00951	Isoniazid	0.868936	Tuberculosis	Trimethoprim binds to dihydrofolate reductase and inhibits the reduction of dihydrofolic acid (DHF) to tetrahydrofolic acid (THF). THF is an essential precursor in the thymidine synthesis pathway and interference with this pathway inhibits bacterial DNA synthesis. Isoniazid appears to block the synthesis of mycolic acids, major components of the mycobacterial cell wall. This agent is only active …
DB01045	Rifampicin	DB01048	Abacavir	0.868526	For patients with HIV infection and tuberculosis(TB).	Pyrazinamie gets activated to Pyrazinoic acid in the bacilli where it interferes with fatty acid synthase FAS I. This interferes with the bacteriums ability to synthesize new fatty acids, required for growth and replication. Zidovudine inhibits the activity of HIV-1 reverse transcriptase (RT) via DNA chain termination after incorporation of the nucleotide analogue. Efavirenz inhibits the activity…
DB00588	Fluticasone Propionate	DB00457	Prazosin	0.868168	Allergic Rhinitis	Fluticasone, a synthetic trifluorinated glucocorticoid receptor agonist with antiallergic, anti-inflammatory and antipruritic effects. Prazosin acts by inhibiting the postsynaptic alpha(1)-adrenoceptors on vascular smooth muscle. This inhibits the vasoconstrictor effect of circulating and locally released catecholamines, resulting in peripheral vasodilation. Oxymetazoline is a direct acting sympa…
DB00277	Theophylline	DB01075	Diphenhydramine	0.867681	It is used to prevent nausea and motion sickness.	Diphenhydramine works by blocking the effect of histamine at H1 receptor sites. This results in effects such as the increase of vascular smooth muscle contraction, thus reducing the redness, hyperthermia and edema that occurs during an inflammatory reaction. But dimenhydrinate may cause dizziness, drowsiness, theophylline was added in order to counteract drowsiness.
DB00307	Bexarotene	DB00553	Methoxsalen	0.867341	Lymphoma	Bexarotene selectively binds with and activates retinoid X receptor subtypes. After activation methoxsalen binds preferentially to the guanine and cytosine moieties of DNA, leading to cross-linking of DNA, thus inhibiting DNA synthesis and function.
DB00398	Sorafenib	DB01101	Capecitabine	0.866953	Breast Cancer	Sorafenib blocks the enzyme RAF kinase, a critical component of the RAF/MEK/ERK signaling pathway that controls cell division and proliferation; in addition, sorafenib inhibits the VEGFR-2/PDGFR-beta signaling cascade, thereby blocking tumor angiogenesis. Capecitabine is a prodrug that is selectively tumour-activated to its cytotoxic moiety, fluorouracil, by thymidine phosphorylase, and thymidyla…
DB05488	99mTc-ciprofloxacin	DB01015	Sulfamethoxazole	0.866232	Liver Abscess, Pyogenic	Trimethoprim binds to dihydrofolate reductase and inhibits the reduction of dihydrofolic acid (DHF) to tetrahydrofolic acid (THF). THF is an essential precursor in the thymidine synthesis pathway and interference with this pathway inhibits bacterial DNA synthesis. Ciprofloxacin acts by inhibiting topoisomerase II (DNA gyrase) and topoisomerase IV, which are required for bacterial DNA replication,…
DB01068	Clonazepam	DB01104	Sertraline	0.865675	Panic Disorder	Clonazepam acts by allosteric interactions between central benzodiazepine receptors and GABA receptors potentiate the effects of GABA, which results in increased inhibition of the ascending reticular activating system. Sertraline appears to selectively inhibit the neuronal uptake of serotonin, raising serotonin levels in the CNS.
DB00213	Pantoprazole	DB00563	Methotrexate	0.865401	Malignant diseases	Methotrexate competitively and irreversibly inhibits dihydrofolate reductase (DHFR), inhibiting of DHFR leads to the DNA, RNA, thymidylates synthesis inhibition. Pantoprazole is a proton pump inhibitor (PPI) that suppresses the final step in gastric acid production by forming a covalent bond to two sites of the (H+, K+)-ATPase enzyme system at the secretory surface of the gastric parietal cell. T…
DB00514	Dextromethorphan	DB00908	Quinidine	0.865116	It is used to treat involuntary outbursts of crying or laughing in people with certain neurological disorders, including multiple sclerosis and amyotrophic lateral sclerosis.	Dextromethorphan is an opioid-like drug that binds to and acts as antagonist to the NMDA glutamatergic receptor, and targets the serotonin reuptake pump. Quinidine acts on sodium channels on the neuronal cell membrane, limiting the spread of seizure activity and reducing seizure propagation.
DB00860	Prednisolone	DB01590	Everolimus	0.865062	Liver Transplantation	Prednisolone can inhibit leukocyte infiltration at the site of inflammation, interfere with mediators of inflammatory response, and suppress humoral immune responses. Everolimus inhibits the activation of the mammalian Target of Rapamycin (mTOR), which results in the inhibition of T lymphocyte activation and proliferation associated with antigen and cytokine (IL-2, IL-4, and IL-15) stimulation an…
DB00588	Fluticasone Propionate	DB00983	Formoterol	0.86482	Asthma, Bronchial	Fluticasone, a synthetic trifluorinated glucocorticoid receptor agonist with antiallergic, anti-inflammatory and antipruritic effects. Formoterol is a long-acting, selective beta2-adrenergic receptor agonist with bronchodilating and potential anti-cachexia and anabolic activities.
DB00692	Phentolamine	DB01113	Papaverine	0.864595	Prostate Cancer	Sildenafil inhibits phosphodiesterase type 5 which enhances erectile function by increasing the amount of cGMP. As a competitive alpha-adrenergic antagonist, phentolamine binds to alpha-1 and alpha-2 receptors, resulting in a decrease in peripheral vascular resistance and vasodilatation. Alprostadil is a potent vasodilator agent that increases peripheral blood flow, inhibits platelet aggregation,…
DB08298	(2S)-2-(6-methoxynaphthalen-2-yl)propanoic acid	DB01075	Diphenhydramine	0.864494	For relief of occasional sleeplessness when associated with minor aches and pains	Naproxen inhibits the activity of the enzymes cyclo-oxygenase I and II, resulting in a decreased formation of precursors of prostaglandins and thromboxanes. Diphenhydramine competes with free histamine for binding at HA-receptor sites, leading to a reduction of the negative symptoms brought on by histamine HA-receptor binding.
DB00313	Valproic Acid	DB00555	Lamotrigine	0.864247	Drug-resistant epilepsy	Valproic Acid acts by increasing gamma-aminobutyric acid levels in the brain or by altering the properties of voltage dependent sodium channels. Lamotrigine inhibits voltage-sensitive sodium channels and/or calcium channels, thereby stabilizing neuronal membranes and consequently modulating presynaptic transmitter release of excitatory amino acids.
DB00951	Isoniazid	DB01048	Abacavir	0.863594	For patients with HIV infection and tuberculosis(TB).	Pyrazinamie gets activated to Pyrazinoic acid in the bacilli where it interferes with fatty acid synthase FAS I. This interferes with the bacteriums ability to synthesize new fatty acids, required for growth and replication. Zidovudine inhibits the activity of HIV-1 reverse transcriptase (RT) via DNA chain termination after incorporation of the nucleotide analogue. Efavirenz inhibits the activity…
DB01101	Capecitabine	DB01268	Sunitinib	0.86337	Breast Neoplasms	Capecitabine is a prodrug that is selectively tumour-activated to its cytotoxic moiety, fluorouracil, by thymidine phosphorylase, and thymidylate is the necessary precursor of thymidine triphosphate, which is essential for the synthesis of DNA, therefore a deficiency of this compound can inhibit cell division. Sunitinib blocks the tyrosine kinase activities of vascular endothelial growth factor r…
DB00343	Diltiazem	DB00584	Enalapril	0.862862	Hypertension	Diltiazem inhibits the influx of extracellular calcium across both the myocardial and vascular smooth muscle cell membranes and leads to dilation of the coronary and systemic arteries and improved oxygen delivery to the myocardial tissue. Enalaprilat competitively binds to and inhibits ACE, which prevents the potent vasoconstrictive actions of angiotensin II and results in vasodilation.
DB00297	Bupivacaine	DB00813	Fentanyl	0.862577	Osteoarthritis of the Knee	Bupivacaine binds to the intracellular portion of sodium channels and blocks sodium influx into nerve cells, which prevents depolarization. The analgesic effects of Bupivicaine are thought to potentially be due to its binding to the prostaglandin E2 receptors, subtype EP1 (PGE2EP1), which inhibits the production of prostaglandins, thereby reducing fever, inflammation, and hyperalgesia. Epinephrin…
DB00916	Metronidazole	DB01212	Ceftriaxone	0.86247	Appendicitis	The reduced metronidazole then covalently binds to DNA, disrupt its helical structure, inhibiting bacterial nucleic acid synthesis and resulting in bacterial cell death. Ceftriaxone works by inhibiting the mucopeptide synthesis and results in the formation of of defective cell walls and cell death.
DB01017	Minocycline	DB05259	Glatiramer Acetate	0.862125	Patients with relapsing-remitting multiple sclerosis	Glatiramer acetate (GA) exhibits strong and promiscuous binding to MHC molecules (HLA DRB1* variants) and consequent competition with various myelin antigens for their presentation to T cells. A further aspect of its action is potent induction of specific suppressor cells of the T helper 2 (Th2) type that migrate to the brain and lead to in situ bystander suppression. Minocycline passes directly …
DB00297	Bupivacaine	DB00668	Epinephrine	0.862063	For local anesthesia for dental procedures	Bupivacaine binds to the intracellular portion of sodium channels and blocks sodium influx into nerve cells, which prevents depolarization. The analgesic effects of Bupivicaine are thought to potentially be due to its binding to the prostaglandin E2 receptors, subtype EP1 (PGE2EP1), which inhibits the production of prostaglandins, thereby reducing fever, inflammation, and hyperalgesia. Epinephrin…
DB00681	Amphotericin B	DB01263	Posaconazole	0.860181	Aspergillus spp. and Rhizopus spp.	Posaconazole strongly inhibits 14-alpha demethylase, a cytochrome P450-dependent enzyme. Inhibition of 14-alpha-demethylase prevents the conversion of lanosterol to ergosterol, an important component of the fungal cell wall. Inhibition of ergosterol synthesis changes the fungal cell membrane composition and integrity, alters membrane permeability and eventually leads to fungal cell lysis. Amphote…
DB01132	Pioglitazone	DB01261	Sitagliptin	0.859556	Type 2 Diabetes Mellitus	Metformin acts by the initial activation of AMP-activated protein kinase (AMPK), a liver enzyme that plays an important role in insulin signaling, whole body energy balance, and the metabolism of glucose and fats. Sulfonylureas likely bind to ATP-sensitive potassium-channel receptors on the pancreatic cell surface, which induces the secretion, or exocytosis, of insulin. Pioglitazone activates per…
DB00999	Hydrochlorothiazide	DB00960	Pindolol	0.859287	Hypertension	Hydrochlorothiazide, a thiazide diuretic, inhibits water reabsorption in the nephron by inhibiting the sodium-chloride symporter in the distal convoluted tubule, which is responsible for 5% of total sodium reabsorption. Pindolol is a non-selective beta-adrenergic antagonist (beta-blocker) which possesses intrinsic sympathomimetic activity.
DB01211	Clarithromycin	DB01212	Ceftriaxone	0.858976	Bacterial Pneumonia	Clarithromycin binds to the 50S ribosomal subunit and inhibits RNA-dependent protein synthesis in susceptible organisms. Ceftriaxone works by inhibiting the mucopeptide synthesis and results in the formation of of defective cell walls and cell death.
DB00492	Fosinopril	DB00999	Hydrochlorothiazide	0.85798	For patients with hypertension	Fosinopril is rapidly hydrolyzed to fosinoprilat, which inhibits ACE, the enzyme responsible for the conversion of angiotensin I (ATI) to angiotensin II (ATII). ATII regulates blood pressure and is a key component of the renin-angiotensin-aldosterone system (RAAS). Hydrochlorothiazide, a thiazide diuretic, inhibits water reabsorption in the nephron by inhibiting the sodium-chloride symporter in t…
DB00203	Sildenafil	DB01113	Papaverine	0.85786	Prostate Cancer	Sildenafil inhibits phosphodiesterase type 5 which enhances erectile function by increasing the amount of cGMP. As a competitive alpha-adrenergic antagonist, phentolamine binds to alpha-1 and alpha-2 receptors, resulting in a decrease in peripheral vascular resistance and vasodilatation. Alprostadil is a potent vasodilator agent that increases peripheral blood flow, inhibits platelet aggregation,…
DB00361	Vinorelbine	DB00515	Cisplatin	0.85775	Non-small Cell Lung Cancer	Vinorelbine binds to the microtubular proteins of the mitotic spindle, leading to crystallization of the microtubule and mitotic arrest or cell death. Cisplatin binds to nucleophilic groups such as GC-rich sites in DNA, inducing intrastrand and interstrand DNA cross-links, as well as DNA-protein cross-links. These cross-links result in apoptosis and cell growth inhibition.
DB01234	Dexamethasone	DB08910	Pomalidomide	0.85717	Multiple Myeloma	Dexamethasone is a glucocorticoid agonist. In addition to binding to specific nuclear steroid receptors, dexamethasone also interferes with NF-kB activation and apoptotic pathways. Pomalidomide appears to inhibit TNF-alpha production, enhance the activity of T cells and natural killer (NK) cells and enhance antibody-dependent cellular cytotoxicity.
DB00300	Tenofovir	DB00495	Zidovudine	0.856005	HIV Infections	Tenofovir is a nucleotide analogue reverse transcriptase inhibitors, which blocks the activity of HIV reverse transcriptase by competing with the natural substrate. Zidovudine inhibits the activity of HIV-1 reverse transcriptase (RT) via DNA chain termination after incorporation of the nucleotide analogue. Emtricitabine works by inhibiting reverse transcriptase, the enzyme that copies HIV RNA int…
DB00316	Acetaminophen	DB01009	Ketoprofen	0.854976	Pain	Acetaminophen acts primarily in the CNS, by increasing the pain threshold by inhibiting both isoforms of cyclooxygenase, COX-1, COX-2, and COX-3 enzymes involved in prostaglandin (PG) synthesis. The anti-inflammatory effects of ketoprofen are believed to be due to inhibition cylooxygenase-2 (COX-2), an enzyme involved in prostaglandin synthesis via the arachidonic acid pathway.
DB01042	Melphalan	DB01073	Fludarabine	0.854871	Multiple Myeloma	Melphalan alkylates DNA at the N7 position of guanine and induces DNA inter-strand cross-linkages, resulting in the inhibition of DNA and RNA synthesis and cytotoxicity against both dividing and non-dividing tumor cells. Fludarabine phosphate's metabolite appears to act by inhibiting DNA polymerase alpha, ribonucleotide reductase and DNA primase, thus inhibiting DNA synthesis. Busulfan appears to…
DB01373	Calcium	DB01436	Alfacalcidol	0.854768	Systemic Lupus Erythematosus	Ibandronic acid inhibits farnesyl pyrophosphate synthase, resulting in a reduction in geranylgeranyl GTPase signaling proteins and apoptosis of osteoclasts. Calcium plays a vital role in the anatomy, physiology and biochemistry of organisms and of the cell, particularly in signal transduction pathways. Alfacalcidol is an active metabolite of Vitamin D, which performs important functions in regula…
DB01132	Pioglitazone	DB00215	Citalopram	0.854691	Major Depressive Disorder	Chlordiazepoxide is an anxiolytic benzodiazepine derivative with anticonvulsant, sedative, and amnesic properties by binding sites on GABA (A) receptor complexes at several sites within the central nervous system. Pioglitazone activates peroxisome proliferator-activated receptor gamma (PPAR-gamma), a ligand-activated transcription factor, thereby inducing cell differentiation and inhibiting cell …
DB00710	Ibandronate	DB01373	Calcium	0.854156	Systemic Lupus Erythematosus	Ibandronic acid inhibits farnesyl pyrophosphate synthase, resulting in a reduction in geranylgeranyl GTPase signaling proteins and apoptosis of osteoclasts. Calcium plays a vital role in the anatomy, physiology and biochemistry of organisms and of the cell, particularly in signal transduction pathways. Alfacalcidol is an active metabolite of Vitamin D, which performs important functions in regula…
DB00297	Bupivacaine	DB00575	Clonidine	0.854073	Postoperative Pain	Lidocaine alters signal conduction in neurons by blocking the fast voltage gated sodium (Na+) channels in the neuronal cell membrane that are responsible for signal propagation. Bupivacaine binds to the intracellular portion of sodium channels and blocks sodium influx into nerve cells, which prevents depolarization. The analgesic effects of Bupivicaine are thought to potentially be due to its bin…
DB00602	Ivermectin	DB00643	Mebendazole	0.853872	Parasitic Diseases	Ivermectin binds selectively and with high affinity to glutamate-gated chloride ion channels in invertebrate muscle and nerve cells of the microfilaria. Mebendazole causes degenerative alterations in the tegument and intestinal cells of the worm by binding to the colchicine-sensitive site of tubulin, thus inhibiting its polymerization or assembly into microtubules.
DB00688	Mycophenolate mofetil	DB00959	Methylprednisolone	0.85366	Lupus Nephritis	Rituximab binds to the CD20 antigen on B lymphocytes, while the Fc domain recruits antibodies and complements to mediate cell lysis and interferes with the growth and spread of cancer cells in the body. Prednisone enters the nucleus where it binds to and activates specific nuclear receptors, resulting in an altered gene expression and inhibition of proinflammatory cytokine production. Mycophenola…
DB01039	Fenofibrate	DB01076	Atorvastatin	0.852962	Dyslipidemias	Ezetimibe localizes and appears to act at the brush border of the small intestine and inhibits the absorption of cholesterol. Fenofibrate activates peroxisome proliferator activated receptor alfa. This increases lipolysis and elimination of triglyceride-rich particles from plasma by activating lipoprotein lipase and reducing production of apoprotein C-III. Atorvastatin competitively inhibits hepa…
DB01048	Abacavir	DB01601	Lopinavir	0.852462	HIV-1 Infections	Ritonavir inhibits the HIV viral proteinase enzyme which prevents cleavage of the gag-pol polyprotein, resulting in noninfectious, immature viral particles. Lamivudine is a synthetic nucleoside analogue and this nucleoside analogue is incorporated into viral DNA by HIV reverse transcriptase and HBV polymerase, resulting in DNA chain termination. Abacavir (ABC) is a powerful nucleoside analog reve…
DB00563	Methotrexate	DB01129	Rabeprazole	0.852064	Malignant diseases	Rabeprazole suppresses gastric acid secretion by inhibiting the gastric H+/K+ATPase (hydrogen-potassium adenosine triphosphatase) at the secretory surface of the gastric parietal cell. Methotrexate binds to and inhibits the enzyme dihydrofolate reductase, resulting in inhibition of purine nucleotide and thymidylate synthesis and, subsequently, inhibition of DNA and RNA syntheses.
DB00331	Metformin	DB00909	Zonisamide	0.851838	Schizophrenia	Metformin acts by the initial activation of AMP-activated protein kinase (AMPK), a liver enzyme that plays an important role in insulin signaling, whole body energy balance, and the metabolism of glucose and fats. Olanzapine's antipsychotic activity is likely due to a combination of antagonism at D2 receptors in the mesolimbic pathway and 5HT2A receptors in the frontal cortex. Amantadine appears …
DB00688	Mycophenolate mofetil	DB01045	Rifampicin	0.851477	Organ transplantation	Mycophenolate stops T-cell and B-cell proliferation through selective inhibition of the de novo pathway of purine biosynthesis. Rifampin acts via the inhibition of DNA-dependent RNA polymerase, leading to a suppression of RNA synthesis and cell death.
DB00008	Peginterferon alfa-2a	DB01048	Abacavir	0.851316	For HIV-infected patients with chronic hepatitis C	Interferon alpha binds to type I interferon receptors which activate two Jak1 and Tyk2 and activate multiple dowmstream immunomodulatory and antiviral proteins. Ribavirin triphosphate is a potent competitive inhibitor of inosine monophosphate dehydrogenase, viral RNA polymerase and mRNA guanylyltransferase (viral) and can be incorporated into RNA in RNA viral species. Abacavir (ABC) is a powerful…
DB00625	Efavirenz	DB01048	Abacavir	0.851142	For patients with HIV infection and tuberculosis(TB).	Pyrazinamie gets activated to Pyrazinoic acid in the bacilli where it interferes with fatty acid synthase FAS I. This interferes with the bacteriums ability to synthesize new fatty acids, required for growth and replication. Zidovudine inhibits the activity of HIV-1 reverse transcriptase (RT) via DNA chain termination after incorporation of the nucleotide analogue. Efavirenz inhibits the activity…
DB00497	Oxycodone	DB00230	Pregabalin	0.850205	Cancer	Oxycodone acts as a weak agonist at mu, kappa, and delta opioid receptors within the central nervous system (CNS). Pregabalin selectively binds to alpha2delta (A2D) subunits of presynaptic voltage-dependent calcium channels (VDCCs) located in the central nervous system.
DB01050	Ibuprofen	DB01114	Chlorphenamine	0.850156	Sneezing, itching, watery eyes, runny nose, stuffy nose, sinus congestion, cough, and pain or fever caused by the common cold or flu.	Pseudoephedrine relaxes bronchial smooth muscle by stimulating beta2-adrenergic receptors. Ibuprofen inhibits the activity of cyclo-oxygenase I and II, resulting in a decreased formation of precursors of prostaglandins and thromboxanes. This leads to decreased prostaglandin synthesis. Chlorpheniramine binds to the histamine H1 receptor, which blocks the action of endogenous histamine, which subse…
DB00412	Rosiglitazone	DB00903	Ethacrynic acid	0.85005	Type 2 Diabetes Mellitus With Features of Insulin Resistance	Rosiglitazone acts as a highly selective and potent agonist at peroxisome proliferator activated receptors (PPAR) in target tissues for insulin action such as adipose tissue, skeletal muscle, and liver and enhances tissue sensitivity to insulin. Ethacrynic acid interferes with the chloride binding site of the Na+, K+, Cl- cotransporter system in the thick ascending loop of Henle, thereby inhibiti…
DB01590	Everolimus	DB00337	Pimecrolimus	0.849681	Disorder Related to Cardiac Transplantation	Cyclosporine binds to cyclophilin which inhibits lymphokine production and interleukin release, shows potent immunosuppressant medication. Tacrolimus binds to the FKBP-12 protein and forms a complex with calcium-dependent proteins, thereby inhibiting calcineurin phosphatase activity and resulting in decreased cytokine production. Everolimus inhibits the activation of the mammalian Target of Rapam…
DB00681	Amphotericin B	DB00196	Fluconazole	0.849595	Cryptococcal Meningitis	Amphotericin B acts by binding to sterols (ergosterol) in the cell membrane of susceptible fungi. Fluconazole preferentially inhibits fungal cytochrome P-450 sterol C-14 alpha-demethylation, resulting in the accumulation of fungal 14 alpha-methyl sterols, the loss of normal fungal sterols, and fungistatic activity.
DB00238	Nevirapine	DB00196	Fluconazole	0.848564	Cryptococcal Meningitis	Nevirapine binds directly to reverse transcriptase and blocks the RNA-dependent and DNA-dependent DNA polymerase activities by causing a disruption of the enzyme's catalytic site. Stavudine inhibits the activity of HIV-1 reverse transcriptase (RT) both by competing with the natural substrate dGTP and by its incorporation into viral DNA. Lamivudine is a synthetic nucleoside analogue and this nucle…
DB00313	Valproic Acid	DB00958	Carboplatin	0.848475	Solid Tumors	Valproic Acid acts by increasing gamma-aminobutyric acid levels in the brain or by altering the properties of voltage dependent sodium channels. Carboplatin is activated intracellularly to form reactive platinum complexes that bind to nucleophilic groups such as GC-rich sites in DNA, thereby inducing intrastrand and interstrand DNA cross-links, as well as DNA-protein cross-links. Azacitidine is i…
DB00900	Didanosine	DB01232	Saquinavir	0.848364	For patients with HIV infection and tuberculosis(TB).	Ritonavir inhibits the HIV viral proteinase enzyme which prevents cleavage of the gag-pol polyprotein, resulting in noninfectious, immature viral particles. Lamivudine is a synthetic nucleoside analogue and this nucleoside analogue is incorporated into viral DNA by HIV reverse transcriptase and HBV polymerase, resulting in DNA chain termination. Didanosine is converted to the active triphosphate …
DB00973	Ezetimibe	DB01095	Fluvastatin	0.847321	Hypercholesterolemia	Ezetimibe localizes and appears to act at the brush border of the small intestine and inhibits the absorption of cholesterol. Fluvastatin competitively inhibits HMG-CoA reductase, which catalyzes the conversion of HMG-CoA to mevalonate, a key step in cholesterol synthesis.
DB00688	Mycophenolate mofetil	DB00860	Prednisolone	0.846905	Heart Transplantation	Cyclosporine binds to cyclophilin which inhibits lymphokine production and interleukin release, shows potent immunosuppressant medication. Mycophenolate stops T-cell and B-cell proliferation through selective inhibition of the de novo pathway of purine biosynthesis. Prednisolone can inhibit leukocyte infiltration at the site of inflammation, interfere with mediators of inflammatory response, and …
DB00790	Perindopril	DB00808	Indapamide	0.846792	Hypertension in type 2 diabetes	Perindopril is a long-acting ACE inhibitor. Indapamide (Lozol) is a new diuretic and antihypertensive agent. The drug appears to have a unique mechanism of action, combining diuretic effects with a direct vascular action, presumably secondary to calcium channel blockade. Indapamide blocks the slow component of delayed rectifier potassium current (IKs) without altering the rapid component (IKr) or…
DB01033	Mercaptopurine	DB01211	Clarithromycin	0.846268	Objectives Mycobacterium avium subspecies paratuberculosis (MAP)	Mercaptopurine inhibits nucleotide interconversions and de novo purine synthesis, thereby blocking the formation of purine nucleotides and inhibiting DNA synthesis. Clarithromycin binds to the 50S ribosomal subunit and inhibits RNA-dependent protein synthesis in susceptible organisms.
DB00704	Naltrexone	DB00921	Buprenorphine	0.846141	Prescription Opioid Dependence	Naltrexone and its metabolite 6-beta-naltrexol reverse the effects of opioids by binding to various opioid receptors in the central nervous system CNS), including the mu-, kappa- and gamma-opioid receptors. Buprenorphine's analgesic effect is due to partial agonist activity at mu-opioid receptors and is also a kappa-opioid receptor antagonist.
DB00334	Olanzapine	DB00915	Amantadine	0.845108	Schizophrenia	Metformin acts by the initial activation of AMP-activated protein kinase (AMPK), a liver enzyme that plays an important role in insulin signaling, whole body energy balance, and the metabolism of glucose and fats. Olanzapine's antipsychotic activity is likely due to a combination of antagonism at D2 receptors in the mesolimbic pathway and 5HT2A receptors in the frontal cortex. Amantadine appears …
DB00313	Valproic Acid	DB01238	Aripiprazole	0.844419	Bipolar Disorder	Valproic Acid acts by increasing gamma-aminobutyric acid levels in the brain or by altering the properties of voltage dependent sodium channels. Aripiprazole's antipsychotic activity is likely due to a combination of antagonism at D2 receptors in the mesolimbic pathway and 5HT2A receptors in the frontal cortex.
DB00649	Stavudine	DB00196	Fluconazole	0.844387	Cryptococcal Meningitis	Nevirapine binds directly to reverse transcriptase and blocks the RNA-dependent and DNA-dependent DNA polymerase activities by causing a disruption of the enzyme's catalytic site. Stavudine inhibits the activity of HIV-1 reverse transcriptase (RT) both by competing with the natural substrate dGTP and by its incorporation into viral DNA. Lamivudine is a synthetic nucleoside analogue and this nucle…
DB00238	Nevirapine	DB01601	Lopinavir	0.843804	HIV Infections	Nevirapine binds directly to reverse transcriptase and blocks the RNA-dependent and DNA-dependent DNA polymerase activities by causing a disruption of the enzyme's catalytic site. Zidovudine inhibits the activity of HIV-1 reverse transcriptase (RT) via DNA chain termination after incorporation of the nucleotide analogue. Ritonavir inhibits the HIV viral proteinase enzyme which prevents cleavage o…
DB00588	Fluticasone Propionate	DB00972	Azelastine	0.842194	Dymista Nasal Spray is indicated for the relief of symptoms of seasonal allergic rhinitis.	Fluticasone, a synthetic trifluorinated glucocorticoid receptor agonist with antiallergic, anti-inflammatory and antipruritic effects. Azelastine competes with histamine for the H1-receptor sites on effector cells and acts as an antagonist by inhibiting the release of histamine and other mediators involved in the allergic response.
DB00316	Acetaminophen	DB00514	Dextromethorphan	0.84185	Acute Respiratory Infections	Acetaminophen acts primarily in the CNS, by increasing the pain threshold by inhibiting both isoforms of cyclooxygenase, COX-1, COX-2, and COX-3 enzymes involved in prostaglandin (PG) synthesis. Dextromethorphan is an opioid-like drug that binds to and acts as antagonist to the NMDA glutamatergic receptor, and targets the serotonin reuptake pump. Pseudoephedrine relaxes bronchial smooth muscle by…
DB00650	Leucovorin	DB01268	Sunitinib	0.84112	Metastatic Colorectal Cancer	Fluorouracil metabolites incorporate into both RNA and DNA; inhibits synthesis of DNA, incorporation into RNA results in major effects on both RNA processing and functions. Leucovorin enhances the activity of fluorouracil by stabilizing the bond of the active metabolite (5-FdUMP) to the enzyme thymidylate synthetase. Irinotecan prevents religation of the DNA strand by binding to topoisomerase I-D…
DB00860	Prednisolone	DB00446	Chloramphenicol	0.840891	Bacterial infections of the eyes	Prednisolone can inhibit leukocyte infiltration at the site of inflammation, interfere with mediators of inflammatory response, and suppress humoral immune responses. Chloramphenicol reversibly binds to the L16 protein of the 50S subunit of bacterial ribosomes, thus inhibits protein synthesis.
DB00440	Trimethoprim	DB00698	Nitrofurantoin	0.840709	Urinary Tract Infection	Trimethoprim binds to dihydrofolate reductase and inhibits the reduction of dihydrofolic acid (DHF) to tetrahydrofolic acid (THF). THF is an essential precursor in the thymidine synthesis pathway and interference with this pathway inhibits bacterial DNA synthesis. Nitrofurantoin are thought to modulate and damage ribosomal proteins or other macromolecules, especially DNA, causing inhibition of DN…
DB00193	Tramadol	DB00316	Acetaminophen	0.839031	The short-term (five days or less) management of acute pain.	Tramadol is a centrally-acting atypical opioid analgesic with additional serotonin-norepinephrine reuptake-inhibiting effects used to treat moderate to moderately severe pain. Acetaminophen acts primarily in the CNS, by increasing the pain threshold by inhibiting both isoforms of cyclooxygenase, COX-1, COX-2, and COX-3 enzymes involved in prostaglandin (PG) synthesis.
DB00698	Nitrofurantoin	DB01015	Sulfamethoxazole	0.838149	Urinary Tract Infection	Trimethoprim binds to dihydrofolate reductase and inhibits the reduction of dihydrofolic acid (DHF) to tetrahydrofolic acid (THF). THF is an essential precursor in the thymidine synthesis pathway and interference with this pathway inhibits bacterial DNA synthesis. Nitrofurantoin are thought to modulate and damage ribosomal proteins or other macromolecules, especially DNA, causing inhibition of DN…
DB00207	Azithromycin	DB01033	Mercaptopurine	0.837797	Objectives Mycobacterium avium subspecies paratuberculosis (MAP)	Azithromycin binds to the 50S subunit of the 70S bacterial ribosomes, and therefore inhibits RNA-dependent protein synthesis in bacterial cells. Mercaptopurine inhibits nucleotide interconversions and de novo purine synthesis, thereby blocking the formation of purine nucleotides and inhibiting DNA synthesis.
DB00770	Alprostadil	DB01113	Papaverine	0.837709	Prostate Cancer	Sildenafil inhibits phosphodiesterase type 5 which enhances erectile function by increasing the amount of cGMP. As a competitive alpha-adrenergic antagonist, phentolamine binds to alpha-1 and alpha-2 receptors, resulting in a decrease in peripheral vascular resistance and vasodilatation. Alprostadil is a potent vasodilator agent that increases peripheral blood flow, inhibits platelet aggregation,…
DB00709	Lamivudine	DB00196	Fluconazole	0.837159	Cryptococcal Meningitis	Nevirapine binds directly to reverse transcriptase and blocks the RNA-dependent and DNA-dependent DNA polymerase activities by causing a disruption of the enzyme's catalytic site. Stavudine inhibits the activity of HIV-1 reverse transcriptase (RT) both by competing with the natural substrate dGTP and by its incorporation into viral DNA. Lamivudine is a synthetic nucleoside analogue and this nucle…
DB00514	Dextromethorphan	DB00852	Pseudoephedrine	0.837112	Sneezing, runny or stuffy nose, cough, itchy or watery eyes, hives, skin rash, itching, and other symptoms of allergies and the common cold.	Brompheniramine reduces symptoms of sneezing, itching, watery eyes, and runny nose. Dextromethorphan affects the signals in the brain that trigger cough reflex. Pseudoephedrine shrinks blood vessels in the nasal passages. They work togather to relieve the symptom of cold.
DB05370	NOVA-22007	DB00337	Pimecrolimus	0.835386	Disorder Related to Cardiac Transplantation	Cyclosporine binds to cyclophilin which inhibits lymphokine production and interleukin release, shows potent immunosuppressant medication. Tacrolimus binds to the FKBP-12 protein and forms a complex with calcium-dependent proteins, thereby inhibiting calcineurin phosphatase activity and resulting in decreased cytokine production. Everolimus inhibits the activation of the mammalian Target of Rapam…
DB00107	Oxytocin	DB00834	Mifepristone	0.834573	Abortion, Missed	Binds the oxytocin receptor which leads to an increase in intracellular calcium levels. Mifepristone competitively binds to the progesterone receptor, resulting in inhibition of the effects of endogenous or exogenous progesterone.
DB00205	Pyrimethamine	DB00608	Chloroquine	0.83381	Uncomplicated Falciparum Malaria	Sulfadoxine helps inhibit the enzyme dihydropteroate synthetase which is an enzyme necessary in the conversion of PABA to folic acid. Pyrimethamine inhibits the dihydrofolate reductase of plasmodia and thereby blocks the biosynthesis of purines and pyrimidines, which are essential for DNA synthesis. Upon hydrolysis of artesunate's active endoperoxide bridge moiety by liberated heme in parasite-in…
DB00999	Hydrochlorothiazide	DB01197	Captopril	0.833658	For patients with hypertension	Hydrochlorothiazide allows the blood vessels to relax and causes kidney to remove more salt and water from the blood in order to reduce blood volume. Captopril lowers blood pressure and also relieves symptoms of fluid retention.
DB00876	Eprosartan	DB00999	Hydrochlorothiazide	0.833095	For patients with hypertension	Eprosartan is an angiotensin II receptor antagonist used for the treatment of high blood pressure. Hydrochlorothiazide, a thiazide diuretic, inhibits water reabsorption in the nephron by inhibiting the sodium-chloride symporter in the distal convoluted tubule, which is responsible for 5% of total sodium reabsorption.
DB00900	Didanosine	DB00951	Isoniazid	0.832226	For patients with HIV infection and tuberculosis(TB).	Ritonavir inhibits the HIV viral proteinase enzyme which prevents cleavage of the gag-pol polyprotein, resulting in noninfectious, immature viral particles. Lamivudine is a synthetic nucleoside analogue and this nucleoside analogue is incorporated into viral DNA by HIV reverse transcriptase and HBV polymerase, resulting in DNA chain termination. Didanosine is converted to the active triphosphate …
DB00530	Erlotinib	DB00642	Pemetrexed	0.832195	Non-small-cell lung cancer	Erlotinib inhibiting EGFR may trigger activation of Aktmediated negative-feedback signaling, leading to increased membrane HER3 expression and reduced HER3 phosphatase activity, thereby evading EGFR inhibition. This counteractive action can be partially reduced by pemetrexed reducing Akt phosphorylation, leading to synergistic effect.
DB01032	Probenecid	DB01394	Colchicine	0.831764	For the treatment of chronic gouty arthritis when complicated by frequent, recurrent acute attacks of gout.	Colchicine alters the way body responds to uric acid crystals. Probenecid reduces the amount of uric acid in body by causing it to excret to urine. They affect the same uric acid metabolism pathway.
DB01029	Irbesartan	DB01197	Captopril	0.831391	Type 2 Diabetes Mellitus	Irbesartan, by blocking the binding of angiotensin II to the AT1 receptor, promotes vasodilation and decreases the effects of aldosterone. Captopril competitively inhibits angiotensin converting enzyme (ACE), thereby decreasing levels of angiotensin II, increasing plasma renin activity, and decreasing aldosterone secretion.
DB05370	NOVA-22007	DB01590	Everolimus	0.830853	Kidney Transplantation	Cyclosporine binds to cyclophilin which inhibits lymphokine production and interleukin release, shows potent immunosuppressant medication. Everolimus inhibits the activation of the mammalian Target of Rapamycin (mTOR), which results in the inhibition of T lymphocyte activation and proliferation associated with antigen and cytokine (IL-2, IL-4, and IL-15) stimulation and the inhibition of antibody…
DB00900	Didanosine	DB01045	Rifampicin	0.830815	For patients with HIV infection and tuberculosis(TB).	Efavirenz inhibits the activity of viral RNA-directed DNA polymerase. Lamivudine is a synthetic nucleoside analogue and this nucleoside analogue is incorporated into viral DNA by HIV reverse transcriptase and HBV polymerase, resulting in DNA chain termination. Didanosine is converted to the active triphosphate form, which is incorporated into DNA and inhibits DNA elongation. Rifampin acts via the…
DB00642	Pemetrexed	DB01248	Docetaxel	0.830457	Lung Cancer	Cisplatin binds to nucleophilic groups such as GC-rich sites in DNA, inducing intrastrand and interstrand DNA cross-links, as well as DNA-protein cross-links. These cross-links result in apoptosis and cell growth inhibition. Pemetrexed binds to and inhibits the enzyme thymidylate synthase which catalyses the substrate to an essential precursor in DNA synthesis. Docetaxel binds to and stabilizes t…
DB00503	Ritonavir	DB05521	Telaprevir	0.830418	Hepatitis C, Chronic	Ritonavir inhibits the HIV viral proteinase enzyme which prevents cleavage of the gag-pol polyprotein, resulting in noninfectious, immature viral particles. Atazanavir (ATV) is an azapeptide HIV-1 protease inhibitor (PI) with activity against Human Immunodeficiency Virus Type 1 (HIV-1). HIV-1 protease. Telaprevir is an inhibitor of the HCV NS3/4A serine protease, necessary for the proteolytic cle…
DB00641	Simvastatin	DB01039	Fenofibrate	0.830018	Traumatic brain injury	Fenofibrate is hydrolyzed in vivo to its active metabolite fenofibric acid that binds to and activates perioxisome proliferator activated receptor alpha (PPARalpha), resulting in the activation of lipoprotein lipase and reduction of the production of apoprotein C-III, an inhibitor of lipoprotein lipase activity. Increased lipolysis and a fall in plasma triglycerides, in turn, leads to the modific…
DB00668	Epinephrine	DB00721	Procaine	0.829992	Local anesthesia in Dentistry	Epinephrine works via the stimulation of alpha and beta-1 adrenergic receptors, and a moderate activity at beta-2 adrenergic receptors. Procaine acts mainly by inhibiting sodium influx through voltage gated sodium channels in the neuronal cell membrane of peripheral nerves.
DB00497	Oxycodone	DB01183	Naloxone	0.829987	Cancer	Oxycodone acts as a weak agonist at mu, kappa, and delta opioid receptors within the central nervous system (CNS). Naloxone binds to opioid receptors in the CNS in a competitive manner, reversing or inhibiting characteristic opioid effects, including analgesia, euphoria, sedation, respiratory depression, miosis, bradycardia, and physical dependence.
DB00317	Gefitinib	DB00642	Pemetrexed	0.829441	Non-small Cell Lung Cancer	Gefitinib inhibits the catalytic activity of numerous tyrosine kinases including EGFR, which may result in inhibition of tyrosine kinase-dependent tumor growth. Cisplatin binds to nucleophilic groups such as GC-rich sites in DNA, inducing intrastrand and interstrand DNA cross-links, as well as DNA-protein cross-links. These cross-links result in apoptosis and cell growth inhibition. Pemetrexed bi…
DB00224	Indinavir	DB00900	Didanosine	0.827613	Mother-to-fetus HIV transmission	Indinavir inhibits the HIV viral protease enzyme which prevents cleavage of the gag-pol polyprotein, resulting in noninfectious, immature viral particles. Zidovudine inhibits the activity of HIV-1 reverse transcriptase (RT) via DNA chain termination after incorporation of the nucleotide analogue. Didanosine is converted to the active triphosphate form, which is incorporated into DNA and inhibits …
DB00515	Cisplatin	DB02342	2-Methoxyestradiol	0.827285	Endometrial cancer	Cisplatin binds to nucleophilic groups such as GC-rich sites in DNA, inducing intrastrand and interstrand DNA cross-links, as well as DNA-protein cross-links. These cross-links result in apoptosis and cell growth inhibition. 2-methoxyestradiol activates the p38 MAPK and JNK pathways and to induce apoptosis in cells.
DB00983	Formoterol	DB01409	Tiotropium	0.82701	Pulmonary Disease, Chronic Obstructive	Formoterol is a long-acting, selective beta2-adrenergic receptor agonist with bronchodilating and potential anti-cachexia and anabolic activities. Tiotropium is a muscarinic receptor antagonist, often referred to as an antimuscarinic or anticholinergic agent.
DB00399	Zoledronate	DB04960	R115777	0.826986	Epidermoid cancer	Joint anti-growth activities via tipifarnib inhibition of Ras farnesylation and zoledronic acid reduction of Ras activity, joint apoptosis activities via tipifarnib upregulation of death receptor 5 and zoledronic acid activation of caspase 3, upregulation of death receptor helps to activate capspases.
DB00997	Doxorubicin	DB02342	2-Methoxyestradiol	0.826018	Endometrial cancer	Doxorubicin forms complexes with DNA by intercalation between base pairs, and it inhibits topoisomerase II activity by stabilizing the DNA-topoisomerase II complex, preventing the religation portion of the ligation-religation reaction that topoisomerase II catalyzes. 2-methoxyestradiol activates the p38 MAPK and JNK pathways and to induce apoptosis in cells.
DB00318	Codeine	DB01114	Chlorphenamine	0.825922	Used to treat nasal congestion and coughs associated with allergies and the common cold.	Codeine is an opiate agonist in the CNS, selective for the mu receptor, but with a much weaker affinity than morphine. Chlorpheniramine binds to the histamine H1 receptor, which blocks the action of endogenous histamine, which subsequently leads to temporary relief of the negative symptoms brought on by histamine.
DB00900	Didanosine	DB01072	Atazanavir	0.82591	HIV Infections	Emtricitabine works by inhibiting reverse transcriptase, the enzyme that copies HIV RNA into new viral DNA. Didanosine is converted to the active triphosphate form, which is incorporated into DNA and inhibits DNA elongation. Atazanavir (ATV) is an azapeptide HIV-1 protease inhibitor (PI) with activity against Human Immunodeficiency Virus Type 1 (HIV-1). HIV-1 protease.
DB00773	Etoposide	DB04960	R115777	0.825697	Adult Acute Megakaryoblastic Leukemia (M7)	Etoposide binds to and inhibits topoisomerase II and its function in ligating cleaved DNA molecules, the inhibition of DNA replication and transcription, and apoptotic cell death. Tipifarnib binds to and inhibits the enzyme farnesyl protein transferase. By inhibiting the farnesylation of proteins, this agent prevents the activation of Ras oncogenes, inhibits cell growth, induces apoptosis, and in…
DB00717	Norethindrone	DB00977	Ethinyl Estradiol	0.825108	Contraception	Progestins diffuse freely into target cells and bind to the progesterone receptor. Once bound to the receptor, progestins slow the frequency of release of gonadotropin releasing hormone (GnRH) from the hypothalamus and blunt the pre-ovulatory LH surge. Ethinyl estradiol is a synthetic derivative of the natural estrogen estradiol. Estrogens increase the hepatic synthesis of sex hormone binding glo…
DB01004	Ganciclovir	DB04485	Deoxythymidine	0.824708	Cancer	Ganciclovir is a synthetic nucleoside analogue of 2-deoxyguanosine that inhibits replication of herpes viruses. Scopadulciol is an inhibitor of gastric H+, K(+)-ATPase. HSV-TK-transduced cells are efficiently killed by the direct cytotoxic effect of GCV-triphosphate, which is generated by HSV-TK from ganciclovir.
DB00968	Methyldopa	DB00999	Hydrochlorothiazide	0.824676	For patients with hypertension	Methyldopa works by controlling nerve impulses along certain nerve pathways. As a result, it relaxes blood vessels so that blood passes through them more easily. Hydrochlorothiazide allows the blood vessels to relax and causes kidney to remove more salt and water from the blood in order to reduce blood volume.
DB00646	Nystatin	DB04815	Clioquinol	0.824047	Skin infections	Nystatin binds to ergosterol causes the formation of pores in the membrane. Potassium and other cellular constituents leak from the pores causing cell death. Clioquinol forms a stable chelate with copper (copper (II) ions), leads to ubiquitinated proteins accumulation in tumor cells, followed by tumor cell apoptosis and the inhibition of tumor angiogenesis.
DB00512	Vancomycin	DB01212	Ceftriaxone	0.823995	Cancer	The bactericidal action of vancomycin results primarily from inhibition of cell-wall biosynthesis. Ceftriaxone works by inhibiting the mucopeptide synthesis and results in the formation of of defective cell walls and cell death. VRP 1020 with fixed dose combination of Immunox-V can prevent drug induced nephrotoxicity and oxidative stress which protects liver injury as well as renal tissue damage …
DB00497	Oxycodone	DB01050	Ibuprofen	0.82399	Short-term to relieve moderate to severe pain.	Oxycodone acts as a weak agonist at mu, kappa, and delta opioid receptors within the central nervous system (CNS). Ibuprofen inhibits the activity of cyclo-oxygenase I and II, resulting in a decreased formation of precursors of prostaglandins and thromboxanes. This leads to decreased prostaglandin synthesis.
DB00852	Pseudoephedrine	DB00950	Fexofenadine	0.823762	Sneezing, cough, runny or stuffy nose, itchy or watery eyes, hives, skin rash, itching, and other symptoms of allergies and the common cold.	Pseudoephedrine relaxes bronchial smooth muscle by stimulating beta2-adrenergic receptors. Fexofenadine competes with free histamine for binding at H1-receptors in the GI tract, large blood vessels, and bronchial smooth muscle.
DB01006	Letrozole	DB00050	Cetrorelix	0.823588	Infertility	Letrozole is a nonsteroidal competitive inhibitor of the aromatase enzyme system and inhibits the conversion of androgens to estrogens. Cetrorelix binds to the gonadotropin releasing hormone receptor and acts as a potent inhibitor of gonadotropin secretion.
DB00620	Triamcinolone	DB00646	Nystatin	0.823157	Treating certain fungus infections, such as Candida (Monilia), and to help relieve the discomfort of the infection.	Triamcinolone binds to and activates the glucocorticoid receptor, which leads to translocation of the ligand-receptor complex to the nucleus and induces expression of glucocorticoid-responsive genes such as lipocortins. Nystatin binds to ergosterol causes the formation of pores in the membrane. Potassium and other cellular constituents leak from the pores causing cell death.
DB00787	Aciclovir	DB08298	(2S)-2-(6-methoxynaphthalen-2-yl)propanoic acid	0.823125	Infection of herpesvirus	Aciclovir triphosphate inhibits DNA synthesis by acting as a chain terminator. Naproxen inhibits the activity of the enzymes cyclo-oxygenase I and II, resulting in a decreased formation of precursors of prostaglandins and thromboxanes.
DB00852	Pseudoephedrine	DB01075	Diphenhydramine	0.821787	To relieve your specific cough and cold symptoms.	Pseudoephedrine relaxes bronchial smooth muscle by stimulating beta2-adrenergic receptors. Diphenhydramine competes with free histamine for binding at HA-receptor sites, leading to a reduction of the negative symptoms brought on by histamine HA-receptor binding.
DB00297	Bupivacaine	DB00327	Hydromorphone	0.821214	Postoperative Ileus	Bupivacaine binds to the intracellular portion of sodium channels and blocks sodium influx into nerve cells, which prevents depolarization. The analgesic effects of Bupivicaine are thought to potentially be due to its binding to the prostaglandin E2 receptors, subtype EP1 (PGE2EP1), which inhibits the production of prostaglandins, thereby reducing fever, inflammation, and hyperalgesia. Hydromorph…
DB00198	Oseltamivir	DB00811	Ribavirin	0.820445	Infection of influenza A	Oseltamivir is an ethyl ester prodrug requiring ester hydrolysis for conversion to the active form, oseltamivir carboxylate. The proposed mechanism of action of oseltamivir is inhibition of influenza virus neuraminidase with the possibility of alteration of virus particle aggregation and release. The mechanism of Amantadine's antiviral activity involves interference with a viral protein, M2 (an i…
DB00927	Famotidine	DB01032	Probenecid	0.818921	Ulcers	Probenecid competitively inhibits the active reabsorption of urate at the proximal tubule in the kidney thereby increasing urinary excretion of uric acid and lowering serum urate concentrations. In addition, probenecid modulates the transport of organic acids and acidic drugs at the proximal and distal renal tubule, thereby increasing the drug serum concentration. As a competitive inhibitor of hi…
DB00852	Pseudoephedrine	DB01050	Ibuprofen	0.818305	Stuffy nose, sinus congestion, cough, and pain or fever caused by the common cold or flu.	Pseudoephedrine relaxes bronchial smooth muscle by stimulating beta2-adrenergic receptors. Ibuprofen inhibits the activity of cyclo-oxygenase I and II, resulting in a decreased formation of precursors of prostaglandins and thromboxanes. This leads to decreased prostaglandin synthesis.
DB01006	Letrozole	DB01590	Everolimus	0.818179	Breast Neoplasms	Letrozole is a nonsteroidal competitive inhibitor of the aromatase enzyme system and inhibits the conversion of androgens to estrogens. Everolimus inhibits the activation of the mammalian Target of Rapamycin (mTOR), which results in the inhibition of T lymphocyte activation and proliferation associated with antigen and cytokine (IL-2, IL-4, and IL-15) stimulation and the inhibition of antibody pr…
DB00717	Norethindrone	DB01006	Letrozole	0.817808	Pain symptoms caused by endometriosis	Progestins diffuse freely into target cells and bind to the progesterone receptor. Once bound to the receptor, progestins slow the frequency of release of gonadotropin releasing hormone (GnRH) from the hypothalamus and blunt the pre-ovulatory LH surge. Letrozole is a nonsteroidal competitive inhibitor of the aromatase enzyme system and inhibits the conversion of androgens to estrogens.
DB01109	Heparin	DB00320	Dihydroergotamine	0.817676	For anticoagulant therapy in prophylaxis and treatment of venous thrombosis and its extension, for prevention of post-operative deep venous thrombosis and pulmonary embolism and for the prevention of clotting in arterial and cardiac surgery.	Lidocaine alters signal conduction in neurons by blocking the fast voltage gated sodium (Na+) channels in the neuronal cell membrane that are responsible for signal propagation. Heparin binds to antithrombin III to form a heparin-antithrombin III complex. The complex binds to and irreversibly inactivates thrombin and other activated clotting factors, such as factors IX, X, XI, and XII, thereby pr…
DB01261	Sitagliptin	DB06655	Liraglutide	0.817636	Diabetes	Metformin acts by the initial activation of AMP-activated protein kinase (AMPK), a liver enzyme that plays an important role in insulin signaling, whole body energy balance, and the metabolism of glucose and fats. Sitagliptin is a highly selective DPP-4 inhibitor, and increases insulin release and decreases glucagon levels in the circulation in a glucose-dependent manner. Liraglutide is an acylat…
DB05488	99mTc-ciprofloxacin	DB01032	Probenecid	0.817563	Infection of bacterial	Probenecid modulates the transport of organic acids and acidic drugs at the proximal and distal renal tubule, thereby increasing Ciprofloxacin serum concentration.
DB00983	Formoterol	DB00764	Mometasone	0.817557	Asthma	Formoterol is a long-acting, selective beta2-adrenergic receptor agonist with bronchodilating and potential anti-cachexia and anabolic activities. Mometasone furoate appears to induce phospholipase A2 inhibitory proteins, thereby controlling the release of the inflammatory precursor arachidonic acid from phospholipid membrane by phospholipase A2.
DB00977	Ethinyl Estradiol	DB00304	Desogestrel	0.817117	Prevent pregnancy	Ethinyl estradiol is a synthetic derivative of the natural estrogen estradiol. Estrogens increase the hepatic synthesis of sex hormone binding globulin, thyroid-binding globulin, and other serum proteins and suppress follicle-stimulating hormone from the anterior pituitary. Desogestrel is a progestin or a synthetic form of the naturally occurring female sex hormone, progesterone.
DB00631	Clofarabine	DB00773	Etoposide	0.815464	Acute Lymphoblastic Leukemia	Cyclophosphamide's active metabolites aldophosphamide and phosphoramide mustard bind to DNA, thereby inhibiting DNA replication and initiating cell death. Clofarabine is phosphorylated intracellularly to the cytotoxic active 5'-triphosphate metabolite, which inhibits the enzymatic activities of ribonucleotide reductase and DNA polymerase, resulting in inhibition of DNA repair and synthesis of DNA…
DB00277	Theophylline	DB01223	Aminophylline	0.815463	Myelogenous leukemia	Adenosine receptor antagonist binding may be associated with non-unique binding site conformations. Aminophylline binding may lock the receptor into a unique conformation that hinder theophylline binding, thereby producing antagonistic effect.
DB00531	Cyclophosphamide	DB00642	Pemetrexed	0.814719	Breast Cancer	Cyclophosphamide's active metabolites aldophosphamide and phosphoramide mustard bind to DNA, thereby inhibiting DNA replication and initiating cell death. Pemetrexed binds to and inhibits the enzyme thymidylate synthase which catalyses the substrate to an essential precursor in DNA synthesis.
DB01075	Diphenhydramine	DB06287	Temsirolimus	0.814668	B-cell Chronic Lymphocytic Leukemia	Diphenhydramine competes with free histamine for binding at HA-receptor sites, leading to a reduction of the negative symptoms brought on by histamine HA-receptor binding. Temsirolimus binds to an intracellular protein (FKBP-12), and the protein-drug complex inhibits the activity of mTOR that controls cell division.
DB05488	99mTc-ciprofloxacin	DB01044	Gatifloxacin	0.813821	Pseudomonas aeruginosa	Avoided drug excretion by inhibiting efflux pump of ciprofloxacin.
DB00381	Amlodipine	DB01082	Streptomycin	0.813491	Bacterial Infections	Streptomycin irreversibly binds to specific 30S-subunit proteins and 16S rRNA. Specifically Streptomycin binds to four nucleotides of 16S rRNA and a single amino acid of protein S12. This leads to interference with the initiation complex, misreading of mRNA so incorrect amino acids are inserted into the polypeptide leading to nonfunctional or toxic peptides and the breakup of polysomes into nonfu…
DB01262	Decitabine	DB05332	Romiplostim	0.813184	Myelodysplastic syndromes	Decitabine-induced hypomethylation in neoplastic cells may restore normal function to genes that are critical for the control of cellular differentiation and proliferation. Romiplostim is a fusion protein analog of thrombopoietin, a hormone that regulates platelet production.
DB00257	Clotrimazole	DB00443	Betamethasone	0.812487	For patient with fungal skin infections.	Clotrimazole inhibits ergosterol synthesis, resulting in increased cellular permeability and may also inhibit endogenous respiration in bacteria. Betamethasone is a glucocorticoid receptor agonist. The anti-inflammatory actions of corticosteroids are thought to involve lipocortins, phospholipase A2 inhibitory proteins which, through inhibition arachidonic acid, control the biosynthesis of prostag…
DB00455	Loratadine	DB00471	Montelukast	0.812354	Seasonal allergic rhinitis	Loratadine is a tricyclic antihistamine, which selectively antagonizes peripheral histamine H1-receptors. Histamine is responsible for many features of allergic reactions. Montelukast is a CysLT1 antagonist; that is it blocks the action of leukotriene D4 on the cysteinyl leukotriene receptor CysLT1 in the lungs and bronchial tubes by binding to it. This reduces the bronchoconstriction otherwise c…
DB00331	Metformin	DB00882	Clomifene	0.812189	Polycystic Ovary Syndrome	Metformin acts by the initial activation of AMP-activated protein kinase (AMPK), a liver enzyme that plays an important role in insulin signaling, whole body energy balance, and the metabolism of glucose and fats. Clomifene is a selective estrogen receptor modulator that has become the most widely prescribed drug to induce ovulation in the treatment of female infertility.
DB00584	Enalapril	DB01054	Nitrendipine	0.811956	Hypertension	Enalaprilat, is a dicarboxylate-containing ACE inhibitor, treats hypertension by modulating the renin-angiotensin-aldosterone (RAS) system. By deforming the channel, inhibiting ion-control gating mechanisms, and/or interfering with the release of calcium from the sarcoplasmic reticulum. Nitrendipine inhibits the influx of extracellular calcium across the myocardial and vascular smooth muscle cell…
DB00318	Codeine	DB01069	Promethazine	0.811476	Used to relieve symptoms associated with a cold, allergies or respiratory tract illness.	Codeine is an opiate agonist in the CNS, selective for the mu receptor, but with a much weaker affinity than morphine. Promethazine hydrochloride selectively blocks peripheral H1 receptors thereby diminishing the effects of histamine on effector cells.
DB01048	Abacavir	DB01072	Atazanavir	0.811267	Infection, Human Immunodeficiency Virus I	Lamivudine is a synthetic nucleoside analogue and this nucleoside analogue is incorporated into viral DNA by HIV reverse transcriptase and HBV polymerase, resulting in DNA chain termination. Abacavir (ABC) is a powerful nucleoside analog reverse transcriptase inhibitor (NRTI) used to treat HIV and AIDS. Atazanavir (ATV) is an azapeptide HIV-1 protease inhibitor (PI) with activity against Human Im…
DB00709	Lamivudine	DB00718	Adefovir Dipivoxil	0.811219	Hepatitis B, Chronic	Lamivudine is a synthetic nucleoside analogue and this nucleoside analogue is incorporated into viral DNA by HIV reverse transcriptase and HBV polymerase, resulting in DNA chain termination. Adefovir diphosphate inhibits HBV DNA polymerase (reverse transcriptase) by competing with the natural substrate deoxyadenosine triphosphate and by causing DNA chain termination after its incorporation into v…
DB01076	Atorvastatin	DB00758	Clopidogrel	0.810597	Stable Angina	Atorvastatin competitively inhibits hepatic hydroxymethyl-glutaryl coenzyme A (HMG-CoA) reductase, the enzyme which catalyzes the conversion of HMG-CoA to mevalonate, a key step in cholesterol synthesis. Clopidogrel bisulfate irreversibly alters the platelet receptor for adenosine diphosphate (ADP), thereby blocking the binding of ADP to its receptor, inhibiting ADP-mediated activation of the gly…
DB08298	(2S)-2-(6-methoxynaphthalen-2-yl)propanoic acid	DB00852	Pseudoephedrine	0.809053	Stuffy nose, sinus congestion, cough, and pain or fever caused by the common cold or flu.	Naproxen inhibits the activity of the enzymes cyclo-oxygenase I and II, resulting in a decreased formation of precursors of prostaglandins and thromboxanes. Pseudoephedrine relaxes bronchial smooth muscle by stimulating beta2-adrenergic receptors.
DB00317	Gefitinib	DB01217	Anastrozole	0.808327	Estrogen Receptor-positive Breast Cancer	Gefitinib inhibits the catalytic activity of numerous tyrosine kinases including EGFR, which may result in inhibition of tyrosine kinase-dependent tumor growth. Anastrozole selectively binds to and reversibly inhibits aromatase, resulting in estrogen biosynthesis inhibition.
DB00277	Theophylline	DB00721	Procaine	0.808254	Anemia due to B12-deficiency conditions	Theophylline relaxes the smooth muscle of the bronchial airways and pulmonary blood vessels and reduces airway responsiveness to histamine, methacholine, adenosine, and allergen by competitively inhibiting type III and type IV phosphodiesterase (PDE). Procaine acts mainly by inhibiting sodium influx through voltage gated sodium channels in the neuronal cell membrane of peripheral nerves.
DB00950	Fexofenadine	DB01032	Probenecid	0.808029	Hayfever and similar allergy symptoms	Avoided drug excretion by inhibiting hOAT3 transporter uptake of fexofenadine.
DB00787	Aciclovir	DB01009	Ketoprofen	0.807974	Infection of herpesvirus	Aciclovir triphosphate inhibits DNA synthesis by acting as a chain terminator. The anti-inflammatory effects of ketoprofen are believed to be due to inhibition cylooxygenase-2 (COX-2), an enzyme involved in prostaglandin synthesis via the arachidonic acid pathway.
DB05332	Romiplostim	DB00928	Azacitidine	0.807557	Myelodysplastic syndromes	Romiplostim is a fusion protein analog of thrombopoietin, a hormone that regulates platelet production. Azacitidine is incorporated into DNA, where it reversibly inhibits DNA methyltransferase, thereby blocking DNA methylation.
DB00915	Amantadine	DB00909	Zonisamide	0.806841	Schizophrenia	Metformin acts by the initial activation of AMP-activated protein kinase (AMPK), a liver enzyme that plays an important role in insulin signaling, whole body energy balance, and the metabolism of glucose and fats. Olanzapine's antipsychotic activity is likely due to a combination of antagonism at D2 receptors in the mesolimbic pathway and 5HT2A receptors in the frontal cortex. Amantadine appears …
DB00495	Zidovudine	DB00705	Delavirdine	0.806383	HIV Infection	Nevirapine binds directly to reverse transcriptase and blocks the RNA-dependent and DNA-dependent DNA polymerase activities by causing a disruption of the enzyme's catalytic site. Zidovudine inhibits the activity of HIV-1 reverse transcriptase (RT) via DNA chain termination after incorporation of the nucleotide analogue. Delavirdine binds directly to viral reverse transcriptase and blocks the RNA…
DB00631	Clofarabine	DB00987	Cytarabine	0.805845	Induction therapy for acute myeloid leukemia (AML) in patients 50 years of age or older	Clofarabine is phosphorylated intracellularly to the cytotoxic active 5'-triphosphate metabolite, which inhibits the enzymatic activities of ribonucleotide reductase and DNA polymerase, resulting in inhibition of DNA repair and synthesis of DNA and RNA. This nucleoside analog also disrupts mitochondrial function and membrane integrity, resulting in the release of pre-apoptotic factors, including …
DB00273	Topiramate	DB01202	Levetiracetam	0.805232	Drug-resistant epilepsy	Levetiracetam binds to a synaptic vesicle protein, SV2A. This is believed to impede nerve conduction across synapses. Topiramate enhances GABA-activated chloride channels. In addition, it inhibits excitatory neurotransmission, through actions on kainate and AMPA receptors (but not NMDA receptors). There is evidence that topiramate has a specific effect on GluK1 (GluR5) kainate receptors.
DB00973	Ezetimibe	DB01039	Fenofibrate	0.805194	Dyslipidemias	Ezetimibe localizes and appears to act at the brush border of the small intestine and inhibits the absorption of cholesterol. Fenofibrate activates peroxisome proliferator activated receptor alfa. This increases lipolysis and elimination of triglyceride-rich particles from plasma by activating lipoprotein lipase and reducing production of apoprotein C-III. Atorvastatin competitively inhibits hepa…
DB00921	Buprenorphine	DB01452	Heroin	0.805058	Opioid-related Disorders	Buprenorphine's analgesic effect is due to partial agonist activity at mu-opioid receptors and is also a kappa-opioid receptor antagonist. Naloxone binds to opioid receptors in the CNS in a competitive manner, reversing or inhibiting characteristic opioid effects, including analgesia, euphoria, sedation, respiratory depression, miosis, bradycardia, and physical dependence. Heroin is a mu-opioid a…
DB00415	Ampicillin	DB01032	Probenecid	0.803151	Uncomplicated gonorrhea	Ampicillin inhibits the bacterial cell wall synthesis and leads to cell lysis mediated by bacterial cell wall autolytic enzymes such as autolysins. Probenecid inhibits the tubular reabsorption of urate, thus increasing the urinary excretion of uric acid and decreasing serum urate levels.
DB00022	Peginterferon alfa-2b	DB00619	Imatinib	0.802819	Gastrointestinal Stromal Tumors	Interferon alpha binds to type I interferon receptors which activate two Jak1 and Tyk2 and activate multiple dowmstream immunomodulatory and antiviral proteins. Imatinib binds to an intracellular pocket located within tyrosine kinases (TK), thereby inhibiting ATP binding and preventing phosphorylation and the subsequent activation of growth receptors and their downstream signal transduction pathw…
DB01060	Amoxicillin	DB00218	Moxifloxacin	0.802645	Helicobacter Infections	Amoxicillin binds to penicillin-binding protein 1A (PBP-1A) and inhibits bacterial cell wall synthesis. Moxifloxacin binds to and inhibits the bacterial enzymes DNA gyrase (topoisomerase II) and topoisomerase IV, resulting in inhibition of DNA replication and repair and cell death. Esomeprazole is a proton pump inhibitor that suppresses gastric acid secretion by specific inhibition of the H<sup>+…
DB00339	Pyrazinamide	DB00495	Zidovudine	0.802378	For patients with HIV infection and tuberculosis(TB).	Pyrazinamie gets activated to Pyrazinoic acid in the bacilli where it interferes with fatty acid synthase FAS I. This interferes with the bacteriums ability to synthesize new fatty acids, required for growth and replication. Zidovudine inhibits the activity of HIV-1 reverse transcriptase (RT) via DNA chain termination after incorporation of the nucleotide analogue. Efavirenz inhibits the activity…
DB00065	Infliximab	DB00959	Methylprednisolone	0.801985	Crohn's Disease	Infliximab neutralizes the biological activity of TNFa by binding with high affinity to the soluble and transmembrane forms of TNFa and inhibits binding of TNFa with its receptors. Methylprednisolone binds to and activates specific nuclear receptors, resulting in altered gene expression and inhibition of proinflammatory cytokine production. Azathioprine is converted in vivo to its active metaboli…
DB00966	Telmisartan	DB00758	Clopidogrel	0.801859	Stroke	Telmisartan is an angiotensin II receptor antagonist (ARB) used in the management of hypertension. Clopidogrel bisulfate irreversibly alters the platelet receptor for adenosine diphosphate (ADP), thereby blocking the binding of ADP to its receptor, inhibiting ADP-mediated activation of the glycoprotein complex GPIIb/IIIa, and inhibiting fibrinogen binding to platelets and platelet adhesion and ag…
DB00675	Tamoxifen	DB00990	Exemestane	0.796817	Breast Neoplasms	Tamoxifen is a nonsteroidal agent that binds to estrogen receptors, inducing a conformational change in the receptor which results in a blockage or change in the expression of estrogen dependent genes. Exemestane binds irreversibly to and inhibits the enzyme aromatase, thereby blocking the conversion of cholesterol to pregnenolone and the peripheral aromatization of androgenic precursors into est…
DB00448	Lansoprazole	DB01060	Amoxicillin	0.796814	For duodenal ulcers caused by H. pylori bacteria	Amoxicillin binds to penicillin-binding protein 1A (PBP-1A) located inside the bacterial cell well, interfering with cell wall synthesis. Clarithromycin can inhibit protein synthesis in bacteria by reversibly binding to the 50S ribosomal subunits. Lansoprazole is a proton pump inhibitor which prevents the stomach from producing acid, thereby protects infection tissue from acid.
DB00531	Cyclophosphamide	DB00631	Clofarabine	0.796487	Acute Lymphoblastic Leukemia	Cyclophosphamide's active metabolites aldophosphamide and phosphoramide mustard bind to DNA, thereby inhibiting DNA replication and initiating cell death. Clofarabine is phosphorylated intracellularly to the cytotoxic active 5'-triphosphate metabolite, which inhibits the enzymatic activities of ribonucleotide reductase and DNA polymerase, resulting in inhibition of DNA repair and synthesis of DNA…
DB00203	Sildenafil	DB06710	Methyltestosterone	0.79564	Erectile Dysfunction	Sildenafil inhibits phosphodiesterase type 5 which enhances erectile function by increasing the amount of cGMP. Methyltestosterone is a 17-alpha-alkylated anabolic steroid used to treat men with a testosterone deficiency.
DB01006	Letrozole	DB01259	Lapatinib	0.79448	Postmenopausal Hormone Receptor-Positive Metastatic Breast Cancer	Lapatinib reversibly blocks phosphorylation of the epidermal growth factor receptor (EGFR), ErbB2, and the Erk-1 and-2 and AKT kinases; it also inhibits cyclin D protein levels in human tumor cell lines and xenografts. EGFR and ErbB2 have been implicated in the growth of various tumor types. Letrozole selectively and reversibly inhibits aromatase, a cytochrome P-450 enzyme complex found in many t…
DB00339	Pyrazinamide	DB00709	Lamivudine	0.793346	Tuberculosis	Ethambutol inhibits arabinosyl transferases which is involved in cell wall biosynthesis, which leads to an increase in cell wall permeability. Pyrazinamie gets activated to Pyrazinoic acid in the bacilli where it interferes with fatty acid synthase FAS I. This interferes with the bacteriums ability to synthesize new fatty acids, required for growth and replication. Efavirenz inhibits the activity…
DB00338	Omeprazole	DB00758	Clopidogrel	0.792242	Platelet Aggregation	Omeprazole is a proton pump inhibitor that suppresses gastric acid secretion by specific inhibition of the H<sup>+</sup>/K<sup>+</sup>-ATPase in the gastric parietal cell, which reduces gastric acidity. Acetylsalicylic acid binds to and acetylates serine residues in cyclooxygenases, resulting in decreased synthesis of prostaglandin, platelet aggregation, and inflammation. Clopidogrel bisulfate ir…
DB00205	Pyrimethamine	DB00207	Azithromycin	0.79146	Malaria infection	Pyrimethamine inhibits the dihydrofolate reductase of plasmodia and thereby blocks the biosynthesis of purines and pyrimidines, which are essential for DNA synthesis. Azithromycin binds to the 50S subunit of the 70S bacterial ribosomes, and therefore inhibits RNA-dependent protein synthesis in bacterial cells. Sulfadoxine helps inhibit the enzyme dihydropteroate synthetase which is an enzyme nece…
DB00900	Didanosine	DB01601	Lopinavir	0.789755	HIV Infection	Zidovudine inhibits the activity of HIV-1 reverse transcriptase (RT) via DNA chain termination after incorporation of the nucleotide analogue. Ritonavir inhibits the HIV viral proteinase enzyme which prevents cleavage of the gag-pol polyprotein, resulting in noninfectious, immature viral particles. Didanosine is converted to the active triphosphate form, which is incorporated into DNA and inhibit…
DB01109	Heparin	DB00063	Eptifibatide	0.788927	Acute Coronary Syndrome	Heparin binds to antithrombin III to form a heparin-antithrombin III complex. The complex binds to and irreversibly inactivates thrombin and other activated clotting factors, such as factors IX, X, XI, and XII, thereby preventing the polymerization of fibrinogen to fibrin and the subsequent formation of clots. Eptifibatide inhibits platelet aggregation by reversibly binding to the platelet recept…
DB00201	Caffeine	DB00318	Codeine	0.788764	For tension headache (headache pain, psychic tension, and muscle contraction in the head, neck, and shoulder region)	The analgesic property of aspirin is combined with the anxiolytic and muscle relaxant properties of butalbital and codeine.
DB00635	Prednisone	DB00673	Aprepitant	0.788458	Biological Therapies-related Severe Pruritus	Prednisone enters the nucleus where it binds to and activates specific nuclear receptors, resulting in an altered gene expression and inhibition of proinflammatory cytokine production. Fexofenadine competes with free histamine for binding at H1-receptors in the GI tract, large blood vessels, and bronchial smooth muscle. Aprepitant binds selectively to the human substance P/neurokinin 1 receptor i…
DB00776	Oxcarbazepine	DB01202	Levetiracetam	0.788383	Drug-resistant epilepsy	Levetiracetam binds to a synaptic vesicle protein, SV2A. This is believed to impede nerve conduction across synapses. Oxcarbazepine produces blockade of voltage-sensitive sodium channels, resulting in stabilization of hyperexcited neural membranes, inhibition of repetitive neuronal firing, and diminution of propagation of synaptic impulses. These actions are thought to be important in the prevent…
DB00526	Oxaliplatin	DB00322	Floxuridine	0.787761	Adenocarcinoma of the Colon	Oxaliplatin binds preferentially to the guanine and cytosine moieties of DNA, leading to cross-linking of DNA, thus inhibiting DNA synthesis and transcription. Capecitabine is a prodrug that is selectively tumour-activated to its cytotoxic moiety, fluorouracil, by thymidine phosphorylase, and thymidylate is the necessary precursor of thymidine triphosphate, which is essential for the synthesis of…
DB00879	Emtricitabine	DB00900	Didanosine	0.787508	HIV Infections	Emtricitabine works by inhibiting reverse transcriptase, the enzyme that copies HIV RNA into new viral DNA. Didanosine is converted to the active triphosphate form, which is incorporated into DNA and inhibits DNA elongation. Atazanavir (ATV) is an azapeptide HIV-1 protease inhibitor (PI) with activity against Human Immunodeficiency Virus Type 1 (HIV-1). HIV-1 protease.
DB00497	Oxycodone	DB00945	Acetylsalicylic acid	0.787494	Moderate to severe pain	Oxycodone acts as a weak agonist at mu, kappa, and delta opioid receptors within the central nervous system (CNS). Acetylsalicylic acid binds to and acetylates serine residues in cyclooxygenases, resulting in decreased synthesis of prostaglandin, platelet aggregation, and inflammation.
DB00208	Ticlopidine	DB01167	Itraconazole	0.78727	Pharmacokinetics	Ticlopidine blocks the ADP receptor that is involved in GPIIb/IIIa receptor activation leading to platelet aggregation. Itraconazole interacts with 14-alpha demethylase, which is necessary to convert lanosterol to ergosterol. As ergosterol is an essential component of the fungal cell membrane.
DB00339	Pyrazinamide	DB00625	Efavirenz	0.786771	For patients with HIV infection and tuberculosis(TB).	Pyrazinamie gets activated to Pyrazinoic acid in the bacilli where it interferes with fatty acid synthase FAS I. This interferes with the bacteriums ability to synthesize new fatty acids, required for growth and replication. Zidovudine inhibits the activity of HIV-1 reverse transcriptase (RT) via DNA chain termination after incorporation of the nucleotide analogue. Efavirenz inhibits the activity…
DB00341	Cetirizine	DB00852	Pseudoephedrine	0.78662	Relief of nasal and non-nasal symptoms associated with seasonal or perennial allergic rhinitis.	Cetirizine competes with histamine for binding at H<sub>1</sub>-receptor sites on the effector cell surface, resulting in suppression of histaminic edema, flare, and pruritus. Pseudoephedrine relaxes bronchial smooth muscle by stimulating beta2-adrenergic receptors.
DB01234	Dexamethasone	DB00904	Ondansetron	0.784435	Nausea and Vomiting	Dexamethasone is a glucocorticoid agonist. In addition to binding to specific nuclear steroid receptors, dexamethasone also interferes with NF-kB activation and apoptotic pathways. Casopitant is an neurokinin 1 receptor antagonist undergoing research for the treatment of chemotherapy-induced nausea and vomiting. As a selective serotonin receptor antagonist, ondansetron competitively blocks the ac…
DB00852	Pseudoephedrine	DB00967	Desloratadine	0.783686	Temporarily relieving symptoms of hay fever or respiratory allergies such as stuffy or runny nose, sneezing, itchy or watery eyes, itchy nose or throat, or sinus congestion or pressure.	Pseudoephedrine relaxes bronchial smooth muscle by stimulating beta2-adrenergic receptors. Desloratadine competes with free histamine for binding at H<sub>1</sub>-receptors, which blocks the action of endogenous histamine.
DB00207	Azithromycin	DB00438	Ceftazidime	0.7835	Acineobacter baumannii	Hindered protein synthesis by azithromycin reduces penicillin-binding proteins to complement ceftazidime's blocking of penicillin-binding proteins.
DB00238	Nevirapine	DB00705	Delavirdine	0.783347	HIV Infection	Nevirapine binds directly to reverse transcriptase and blocks the RNA-dependent and DNA-dependent DNA polymerase activities by causing a disruption of the enzyme's catalytic site. Zidovudine inhibits the activity of HIV-1 reverse transcriptase (RT) via DNA chain termination after incorporation of the nucleotide analogue. Delavirdine binds directly to viral reverse transcriptase and blocks the RNA…
DB00515	Cisplatin	DB01035	Procainamide	0.783078	Cancer	Reduced cisplatin induced hepatotoxicity via formation of less toxic platinum complex, leading to inactivation of cisplatin or its highly toxic metabolites, and a different subcellular distribution of platinum.
DB00222	Glimepiride	DB01132	Pioglitazone	0.782593	Type 2 diabetes who do not use daily insulin injections.	Glimepiride stimulates the release of insulin from functioning pancreatic beta cells, and increasing sensitivity of peripheral tissues to insulin. Pioglitazone activates peroxisome proliferator-activated receptor gamma (PPAR-gamma), a ligand-activated transcription factor, thereby inducing cell differentiation and inhibiting cell growth and angiogenesis.
DB00331	Metformin	DB01276	Exenatide	0.782519	Type 2 Diabetes Mellitus	Metformin acts by the initial activation of AMP-activated protein kinase (AMPK), a liver enzyme that plays an important role in insulin signaling, whole body energy balance, and the metabolism of glucose and fats. Exenatide is a functional analog of the human incretin Glucagon-Like Peptide-1 (GLP-1). Incretins enhance glucose-dependent insulin secretion and exhibit other antihyperglycemic actions.
DB00759	Tetracycline	DB00721	Procaine	0.781757	Used to treat bacterial infections such as Rocky Mountain spotted fever, typhus fever, and tick fevers; upper respiratory infections	Tetracycline passively diffuses through porin channels in the bacterial membrane and reversibly binds to the 30S ribosomal subunit, preventing binding of tRNA to the mRNA-ribosome complex, and thus interfering with protein synthesis. Procaine acts mainly by inhibiting sodium influx through voltage gated sodium channels in the neuronal cell membrane of peripheral nerves.
DB00811	Ribavirin	DB00915	Amantadine	0.781516	Infection of influenza A	Oseltamivir is an ethyl ester prodrug requiring ester hydrolysis for conversion to the active form, oseltamivir carboxylate. The proposed mechanism of action of oseltamivir is inhibition of influenza virus neuraminidase with the possibility of alteration of virus particle aggregation and release. The mechanism of Amantadine's antiviral activity involves interference with a viral protein, M2 (an i…
DB00022	Peginterferon alfa-2b	DB00398	Sorafenib	0.781202	Melanoma	Interferon alpha binds to type I interferon receptors which activate two Jak1 and Tyk2 and activate multiple dowmstream immunomodulatory and antiviral proteins. Sorafenib blocks the enzyme RAF kinase, a critical component of the RAF/MEK/ERK signaling pathway that controls cell division and proliferation; in addition, sorafenib inhibits the VEGFR-2/PDGFR-beta signaling cascade, thereby blocking tu…
DB00047	Insulin Glargine	DB01309	Insulin Glulisine	0.780201	Diabetes	Insulin glargine is is a long-acting basal insulin analogue and binds to the insulin receptor, the binding of insulin to the alpha subunit of IR stimulates the tyrosine kinase activity intrinsic to the beta subunit of the receptor. Insulin glulisine is a biosynthetic, rapid-acting human insulin analogue which differs from native human insulin in that the amino acid arginine at position B3 is repl…
DB00811	Ribavirin	DB00507	Nitazoxanide	0.779962	Chronic Hepatitis C	Interferon alpha binds to type I interferon receptors which activate two Jak1 and Tyk2 and activate multiple dowmstream immunomodulatory and antiviral proteins. Ribavirin triphosphate is a potent competitive inhibitor of inosine monophosphate dehydrogenase, viral RNA polymerase and mRNA guanylyltransferase (viral) and can be incorporated into RNA in RNA viral species. The anti-protozoal activity …
DB00438	Ceftazidime	DB00916	Metronidazole	0.778849	Complicated Intra-Abdominal Infections	Ceftazidime inhibits the bacteria cell wall synthesis via affinity for penicillin-binding proteins (PBPs). The reduced metronidazole then covalently binds to DNA, disrupt its helical structure, inhibiting bacterial nucleic acid synthesis and resulting in bacterial cell death.
DB00178	Ramipril	DB01258	Aliskiren	0.778823	Hypertension	Ramiprilat, the active metabolite, competes with angiotensin I for binding at the angiotensin-converting enzyme, blocking the conversion of angiotensin I to angiotensin II. As angiotensin II is a vasoconstrictor and a negative-feedback mediator for renin activity, lower concentrations result in a decrease in blood pressure and an increase in plasma renin. Aliskiren is a direct renin inhibitor.
DB01060	Amoxicillin	DB01212	Ceftriaxone	0.778309	Pneumonia Ventilator Associated	Tobramycin binds irreversibly to the 30 S ribosomal subunit, inhibiting bacterial protein synthesis. Tobramycin may also destabilize bacterial memebrane by binding to 16 S 16 S r-RNA. Amoxicillin binds to penicillin-binding protein 1A (PBP-1A) and inhibits bacterial cell wall synthesis. Ceftriaxone works by inhibiting the mucopeptide synthesis and results in the formation of of defective cell wal…
DB00514	Dextromethorphan	DB00809	Tropicamide	0.778029	It is indicated for mydriasis in routine diagnostic procedures and in conditions where Short-term pupil dilation is desired.	Dextromethorphan is an opioid-like drug that binds to and acts as antagonist to the NMDA glutamatergic receptor, and targets the serotonin reuptake pump. Tropicamide acts by blocking the responses of the iris sphincter muscle to the iris and ciliary muscles to cholinergic stimulation, producing dilation of the pupil and paralysis of the ciliary muscle.
DB00339	Pyrazinamide	DB01048	Abacavir	0.776739	For patients with HIV infection and tuberculosis(TB).	Pyrazinamie gets activated to Pyrazinoic acid in the bacilli where it interferes with fatty acid synthase FAS I. This interferes with the bacteriums ability to synthesize new fatty acids, required for growth and replication. Zidovudine inhibits the activity of HIV-1 reverse transcriptase (RT) via DNA chain termination after incorporation of the nucleotide analogue. Efavirenz inhibits the activity…
DB00758	Clopidogrel	DB01166	Cilostazol	0.776698	Coronary Artery Disease	Acetylsalicylic acid binds to and acetylates serine residues in cyclooxygenases, resulting in decreased synthesis of prostaglandin, platelet aggregation, and inflammation. Clopidogrel bisulfate irreversibly alters the platelet receptor for adenosine diphosphate (ADP), thereby blocking the binding of ADP to its receptor, inhibiting ADP-mediated activation of the glycoprotein complex GPIIb/IIIa, an…
DB00494	Entacapone	DB01235	L-DOPA	0.774418	Parkinson's disease	Levodopa is turned into dopamine in the body. Carbidopa inhibits aromatic-L-amino-acid decarboxylase and entacapone is a catechol-O-methyl transferase inhibitor which prevents the breakdown (metabolism) of levodopa in the body.
DB01029	Irbesartan	DB01258	Aliskiren	0.773789	Hypertension	Aliskiren is a direct renin inhibitor. Irbesartan is a nonpeptide angiotensin II antagonist that selectively blocks the binding of angiotensin II to the AT1 receptor.
DB00415	Ampicillin	DB01112	Cefuroxime	0.773567	Surgical Site Infections	Ampicillin inhibits the bacterial cell wall synthesis and leads to cell lysis mediated by bacterial cell wall autolytic enzymes such as autolysins. Sulbactam is a beta-lactamase inhibitor. This drug is given in combination with beta-lactam antibiotics to inhibit beta-lactamase, an enzyme produced by bacteria that destroys the antibiotics. Cefuroxime interferes with the peptidoglycan synthesis of …
DB00177	Valsartan	DB01258	Aliskiren	0.773484	Hypertension	Valsartan is an ARB that selectively inhibits the binding of angiotensin II to AT1, which results in a decrease in vascular resistance and blood pressure. Aliskiren is a direct renin inhibitor, decreasing plasma renin activity (PRA) and inhibiting the conversion of angiotensinogen to Ang I.
DB00165	Pyridoxine	DB02701	Nicotinamide	0.773026	Hay fever, hives, allergic headaches and poison oak dermatitis	Pyridoxine's active coenzyme form pyridoxal 5'-phosphate (P5P), is required for glycogenolysis and the synthesis of sphingolipids and is essential to red blood cell, nervous system, and immune system functions. Niacinamide functions as a component of the coenzyme NAD. Its primary significance is in the prevention and/or cure of blacktongue and pellagra. Tyrosine is a nonessential amino acid synth…
DB01234	Dexamethasone	DB00673	Aprepitant	0.772764	Breast Cancer	Dexamethasone is a glucocorticoid agonist. In addition to binding to specific nuclear steroid receptors, dexamethasone also interferes with NF-kB activation and apoptotic pathways. Palonosetron is a selective serotonin 5-HT<sub>3</sub> receptor antagonist used for preventing delayed nausea and vomiting caused by moderately emetogenic cancer chemotherapy. Aprepitant binds selectively to the human …
DB00999	Hydrochlorothiazide	DB00691	Moexipril	0.772694	High blood pressure	Hydrochlorothiazide, a thiazide diuretic, inhibits water reabsorption in the nephron by inhibiting the sodium-chloride symporter in the distal convoluted tubule, which is responsible for 5% of total sodium reabsorption. Moexipril hydrochloride is a potent orally active non-sulfhydryl angiotensin converting enzyme inhibitor.
DB00201	Caffeine	DB01173	Orphenadrine	0.77245	Relief of mild to moderate pain of acte musculoskeletal disorders.	Caffeine act as antagonists at adenosine-receptors within the plasma membrane and adenosine adenosine plays a generally protective role, part of which is to reduce neural activity levels. Acetylsalicylic acid binds to and acetylates serine residues in cyclooxygenases, resulting in decreased synthesis of prostaglandin, platelet aggregation, and inflammation. Orphenadrine binds and inhibits both hi…
DB01030	Topotecan	DB01259	Lapatinib	0.771659	Advanced-stage cancers	Lapatinib reversibly blocks phosphorylation of the epidermal growth factor receptor (EGFR), ErbB2, and the Erk-1 and-2 and AKT kinases; it also inhibits cyclin D protein levels in human tumor cell lines and xenografts. EGFR and ErbB2 have been implicated in the growth of various tumor types. Topotecan selectively stabilizes topoisomerase I-DNA covalent complexes, inhibiting religation of topoisom…
DB00760	Meropenem	DB00218	Moxifloxacin	0.771357	Severe Sepsis	The bactericidal activity of meropenem results from the inhibition of cell wall synthesis by interacting with penicillin-binding- protein (PBP) targets. Moxifloxacin binds to and inhibits the bacterial enzymes DNA gyrase (topoisomerase II) and topoisomerase IV, resulting in inhibition of DNA replication and repair and cell death.
DB01069	Promethazine	DB00454	Pethidine	0.77043	For sedation as well as analgesia for moderate pain as seen in post-operative patients, post-partum patients, and in patients with pain associated with malignancies.	Promethazine hydrochloride selectively blocks peripheral H1 receptors thereby diminishing the effects of histamine on effector cells. Meperidine is primarily a kappa-opiate receptor agonist and also has local anesthetic effects.
DB01101	Capecitabine	DB00322	Floxuridine	0.770055	Adenocarcinoma of the Colon	Oxaliplatin binds preferentially to the guanine and cytosine moieties of DNA, leading to cross-linking of DNA, thus inhibiting DNA synthesis and transcription. Capecitabine is a prodrug that is selectively tumour-activated to its cytotoxic moiety, fluorouracil, by thymidine phosphorylase, and thymidylate is the necessary precursor of thymidine triphosphate, which is essential for the synthesis of…
DB00945	Acetylsalicylic acid	DB08908	Dimethyl fumarate	0.769286	Healthy Volunteers	Acetylsalicylic acid binds to and acetylates serine residues in cyclooxygenases, resulting in decreased synthesis of prostaglandin, platelet aggregation, and inflammation. Dimethyl fumarate degradated to its active metabolite monomethyl fumarate (MMF). MMF up-regulates the Nrf2 pathway that is activated in response to oxidative stress.
DB00860	Prednisolone	DB01276	Exenatide	0.769171	Glucocorticoid-induced Glucometabolic Abnormalities	Prednisolone can inhibit leukocyte infiltration at the site of inflammation, interfere with mediators of inflammatory response, and suppress humoral immune responses. Exenatide is a functional analog of the human incretin Glucagon-Like Peptide-1 (GLP-1). Incretins enhance glucose-dependent insulin secretion and exhibit other antihyperglycemic actions.
DB00316	Acetaminophen	DB00497	Oxycodone	0.768191	Relief of moderate to moderately severe pain	Acetaminophen acts primarily in the CNS, by increasing the pain threshold by inhibiting both isoforms of cyclooxygenase, COX-1, COX-2, and COX-3 enzymes involved in prostaglandin (PG) synthesis. Oxycodone acts as a weak agonist at mu, kappa, and delta opioid receptors within the central nervous system (CNS).
DB01212	Ceftriaxone	DB00303	Ertapenem	0.767719	Liver Abscess, Pyogenic	Ceftriaxone works by inhibiting the mucopeptide synthesis and results in the formation of of defective cell walls and cell death. The bactericidal activity of ertapenem results from the inhibition of cell wall synthesis and is mediated through ertapenem binding to penicillin binding proteins (PBPs).
DB00495	Zidovudine	DB04835	Maraviroc	0.767252	HIV-1 Infections	Zidovudine inhibits the activity of HIV-1 reverse transcriptase (RT) via DNA chain termination after incorporation of the nucleotide analogue. Lamivudine is a synthetic nucleoside analogue and this nucleoside analogue is incorporated into viral DNA by HIV reverse transcriptase and HBV polymerase, resulting in DNA chain termination. Maraviroc selectively binds to the human chemokine receptor CCR5 …
DB00445	Epirubicin	DB01259	Lapatinib	0.766906	Breast Cancer	Epirubicin intercalates into DNA and interacts with topoisomerase II, thereby inhibiting DNA replication and repair and RNA and protein synthesis. This agent also produces toxic free-radical intermediates and interacts with cell membrane lipids causing lipid peroxidation. Cyclophosphamide's active metabolites aldophosphamide and phosphoramide mustard bind to DNA, thereby inhibiting DNA replicatio…
DB00815	Sodium lauryl sulfate	DB01060	Amoxicillin	0.76684	For infections caused by beta-lactamase producing bacteria.	Sodium lauryl sulfate migrates to the surface of liquids, where its alignment and aggregation with other SLS molecules lowers the surface tension. Amoxicillin binds to penicillin-binding protein 1A (PBP-1A) and inhibits bacterial cell wall synthesis.
DB01601	Lopinavir	DB01072	Atazanavir	0.766812	HIV Infection	Ritonavir inhibits the HIV viral proteinase enzyme which prevents cleavage of the gag-pol polyprotein, resulting in noninfectious, immature viral particles. Lopinavir inhibits the HIV viral protease enzyme. Atazanavir (ATV) is an azapeptide HIV-1 protease inhibitor (PI) with activity against Human Immunodeficiency Virus Type 1 (HIV-1). HIV-1 protease.
DB01132	Pioglitazone	DB01276	Exenatide	0.765494	Type 2 Diabetes Mellitus	Pioglitazone activates peroxisome proliferator-activated receptor gamma (PPAR-gamma), a ligand-activated transcription factor, thereby inducing cell differentiation and inhibiting cell growth and angiogenesis. Exenatide is a functional analog of the human incretin Glucagon-Like Peptide-1 (GLP-1). Incretins enhance glucose-dependent insulin secretion and exhibit other antihyperglycemic actions.
DB00673	Aprepitant	DB00904	Ondansetron	0.765337	Chemotherapy-Induced Nausea and Vomiting	Dexamethasone is a glucocorticoid agonist. In addition to binding to specific nuclear steroid receptors, dexamethasone also interferes with NF-kB activation and apoptotic pathways. Aprepitant binds selectively to the human substance P/neurokinin 1 receptor in the central nervous system (CNS), thereby inhibiting receptor binding of endogenous substance P and substance P-induced emesis. As a select…
DB00572	Atropine	DB00733	Pralidoxime	0.765301	The antidote for organophosphorous.	Atropine binds to and inhibit muscarinic acetylcholine receptors, producing a wide range of anticholinergic effects. Pralidoxime binds to the esteratic site of acetylcholinesterase, and acetylcholinesterase inhibition causes acetylcholine to accumulate in synapses, producing continuous stimulation of cholinergic fibers throughout the nervous systems.
DB00384	Triamterene	DB00999	Hydrochlorothiazide	0.764664	For patients with hypertension	Hydrochlorothiazide allows the blood vessels to relax and causes kidney to remove more salt and water from the blood in order to reduce blood volume. Triamterene is a potassium-sparing diuretic that also prevents body from absorbing too much salt and keeps the potassium level from getting too low.
DB04455	Trimethyl Glycine	DB00148	Creatine	0.764615	Angelman Syndrome	Vitamin B12 is involved in many metabolism precess, especially affecting DNA synthesis and regulation, but also fatty acid synthesis and energy production. This medication is used to treat high levels of a certain important body chemical due to an inherited disorder. Levomefolic acid is the active form of folic acid used at the cellular level for DNA reproduction, the cysteine cycle and the regul…
DB00339	Pyrazinamide	DB00218	Moxifloxacin	0.764353	Pulmonary Tuberculosis	Pyrazinamie gets activated to Pyrazinoic acid in the bacilli where it interferes with fatty acid synthase FAS I. This interferes with the bacteriums ability to synthesize new fatty acids, required for growth and replication. PA-824 showes effects both on genes responsive to both cell wall inhibition (like isoniazid) and respiratory poisoning (like cyanide). Moxifloxacin binds to and inhibits the …
DB01234	Dexamethasone	DB00322	Floxuridine	0.764168	Adenocarcinoma of the Colon	Oxaliplatin binds preferentially to the guanine and cytosine moieties of DNA, leading to cross-linking of DNA, thus inhibiting DNA synthesis and transcription. Capecitabine is a prodrug that is selectively tumour-activated to its cytotoxic moiety, fluorouracil, by thymidine phosphorylase, and thymidylate is the necessary precursor of thymidine triphosphate, which is essential for the synthesis of…
DB00678	Losartan	DB01258	Aliskiren	0.762958	Hypertension	Losartan and its longer acting metabolite, E-3174, lower blood pressure by antagonizing the renin-angiotensin-aldosterone system. Aliskiren is a direct renin inhibitor, decreasing plasma renin activity (PRA) and inhibiting the conversion of angiotensinogen to Ang I.
DB01590	Everolimus	DB00990	Exemestane	0.761576	Breast Cancer	Everolimus inhibits the activation of the mammalian Target of Rapamycin (mTOR), which results in the inhibition of T lymphocyte activation and proliferation associated with antigen and cytokine (IL-2, IL-4, and IL-15) stimulation and the inhibition of antibody production. Exemestane binds irreversibly to and inhibits the enzyme aromatase, thereby blocking the conversion of cholesterol to pregneno…
DB00331	Metformin	DB00915	Amantadine	0.761404	Schizophrenia	Metformin acts by the initial activation of AMP-activated protein kinase (AMPK), a liver enzyme that plays an important role in insulin signaling, whole body energy balance, and the metabolism of glucose and fats. Olanzapine's antipsychotic activity is likely due to a combination of antagonism at D2 receptors in the mesolimbic pathway and 5HT2A receptors in the frontal cortex. Amantadine appears …
DB00818	Propofol	DB00899	Remifentanil	0.761388	Hypothermia	The action of propofol involves a positive modulation of the inhibitory function of the neurotransmitter gama-aminobutyric acid (GABA) through GABA-A receptors. Remifentanil selectively binds to and activates the mu-opioid receptor, thereby producing analgesia, respiratory depression, miosis, reduced gastrointestinal motility, and euphoria.
DB00945	Acetylsalicylic acid	DB01173	Orphenadrine	0.760372	Relief of mild to moderate pain of acte musculoskeletal disorders.	Caffeine act as antagonists at adenosine-receptors within the plasma membrane and adenosine adenosine plays a generally protective role, part of which is to reduce neural activity levels. Acetylsalicylic acid binds to and acetylates serine residues in cyclooxygenases, resulting in decreased synthesis of prostaglandin, platelet aggregation, and inflammation. Orphenadrine binds and inhibits both hi…
DB00526	Oxaliplatin	DB01259	Lapatinib	0.759295	Metastatic Colorectal Cancer	Oxaliplatin binds preferentially to the guanine and cytosine moieties of DNA, leading to cross-linking of DNA, thus inhibiting DNA synthesis and transcription. Capecitabine is a prodrug that is selectively tumour-activated to its cytotoxic moiety, fluorouracil, by thymidine phosphorylase, and thymidylate is the necessary precursor of thymidine triphosphate, which is essential for the synthesis of…
DB05370	NOVA-22007	DB00065	Infliximab	0.759148	Ulcerative Colitis	Cyclosporine binds to cyclophilin which inhibits lymphokine production and interleukin release, shows potent immunosuppressant medication. Infliximab neutralizes the biological activity of TNFa by binding with high affinity to the soluble and transmembrane forms of TNFa and inhibits binding of TNFa with its receptors.
DB00997	Doxorubicin	DB01168	Procarbazine	0.757712	Hodgkin's Lymphoma	Prednisone enters the nucleus where it binds to and activates specific nuclear receptors, resulting in an altered gene expression and inhibition of proinflammatory cytokine production. Etoposide binds to and inhibits topoisomerase II and its function in ligating cleaved DNA molecules, the inhibition of DNA replication and transcription, and apoptotic cell death. Doxorubicin forms complexes with D…
DB00863	Ranitidine	DB00978	Lomefloxacin	0.757602	Ulcers	The bactericidal action of lomefloxacin results from interference with the activity of the bacterial enzymes DNA gyrase and topoisomerase IV, which are needed for the transcription and replication of bacterial DNA, as a result of inhibition of DNA replication and transcription. Ranitidine is a non-imidazole blocker of those histamine receptors that mediate gastric secretion (H2 receptors). It is …
DB00601	Linezolid	DB01045	Rifampicin	0.756787	Tuberculosis	Linezolid selectively inhibits bacterial protein synthesis through binding to sites on the bacterial ribosome and prevents the formation of a functional 70S-initiation complex. Isoniazid appears to block the synthesis of mycolic acids, major components of the mycobacterial cell wall. This agent is only active against actively growing mycobacteria because, as a pro-drug, it requires activation in …
DB00950	Fexofenadine	DB00673	Aprepitant	0.756704	Biological Therapies-related Severe Pruritus	Prednisone enters the nucleus where it binds to and activates specific nuclear receptors, resulting in an altered gene expression and inhibition of proinflammatory cytokine production. Fexofenadine competes with free histamine for binding at H1-receptors in the GI tract, large blood vessels, and bronchial smooth muscle. Aprepitant binds selectively to the human substance P/neurokinin 1 receptor i…
DB00695	Furosemide	DB00978	Lomefloxacin	0.756192	Congestive heart failure and edema	The bactericidal action of lomefloxacin results from interference with the activity of the bacterial enzymes DNA gyrase and topoisomerase IV, which are needed for the transcription and replication of bacterial DNA, as a result of inhibition of DNA replication and transcription. Furosemide blocks the Na-K-Cl cotransporter (NKCC) in the luminal membrane of the thick ascending limb of the loop of He…
DB00957	Norgestimate	DB00977	Ethinyl Estradiol	0.755807	Prevent pregnancy	Norgestimate is a form of progesterone, which is a female hormone important for the regulation of ovulation and menstruation. Ethinyl estradiol is a synthetic derivative of the natural estrogen estradiol. Estrogens increase the hepatic synthesis of sex hormone binding globulin, thyroid-binding globulin, and other serum proteins and suppress follicle-stimulating hormone from the anterior pituitary.
DB00310	Chlorthalidone	DB00335	Atenolol	0.755625	For patients with hypertension	Atenolol is a beta-adrenergic blocking agent that slows heart rate, reduces cardiac output and lowers Blood Pressure. Chlorthalidone is a diuretic agent that reduces body water by increasing urine output.
DB00201	Caffeine	DB00696	Ergotamine	0.754904	For vascular headaches such as migraine and migraine-like headaches.	Caffeine act as antagonists at adenosine-receptors within the plasma membrane and adenosine adenosine plays a generally protective role, part of which is to reduce neural activity levels. Ergotamine is an alpha adrenergic blocking agent with a direct stimulating effect on the smooth muscle of peripheral and cranial blood vessels and produces depression of central vasomotor centers.
DB00635	Prednisone	DB01168	Procarbazine	0.754853	Hodgkin's Lymphoma	Prednisone enters the nucleus where it binds to and activates specific nuclear receptors, resulting in an altered gene expression and inhibition of proinflammatory cytokine production. Etoposide binds to and inhibits topoisomerase II and its function in ligating cleaved DNA molecules, the inhibition of DNA replication and transcription, and apoptotic cell death. Doxorubicin forms complexes with D…
DB01212	Ceftriaxone	DB00493	Cefotaxime	0.754555	Pneumonia Ventilator Associated	Tobramycin binds irreversibly to the 30 S ribosomal subunit, inhibiting bacterial protein synthesis. Tobramycin may also destabilize bacterial memebrane by binding to 16 S 16 S r-RNA. Amoxicillin binds to penicillin-binding protein 1A (PBP-1A) and inhibits bacterial cell wall synthesis. Ceftriaxone works by inhibiting the mucopeptide synthesis and results in the formation of of defective cell wal…
DB00783	Estradiol	DB00957	Norgestimate	0.753483	Symptoms of menopause such as hot flashes, and vaginal dryness, burning, and irritation. It is also used to prevent osteoporosis.	Estrogens help relieve signs of menopause, such as hot flashes and unusual sweating, chills, faintness, or dizziness. Norgestimate binds to androgen and progestogen receptors. Once bound to the receptor, progestins like Norgestimate will slow the frequency of release of gonadotropin releasing hormone (GnRH) from the hypothalamus and blunt the pre-ovulatory LH (luteinizing hormone) surge.
DB00951	Isoniazid	DB01201	Rifapentine	0.753106	HIV Infections	Isoniazid appears to block the synthesis of mycolic acids, major components of the mycobacterial cell wall. This agent is only active against actively growing mycobacteria because, as a pro-drug, it requires activation in susceptible mycobacterial species. Rifapentine acts via the inhibition of DNA-dependent RNA polymerase, leading to a suppression of RNA synthesis and cell death.
DB00883	Isosorbide Dinitrate	DB01275	Hydralazine	0.752846	For preventing heart failure	Isosorbide dinitrate is converted to nitric oxide (NO), an active intermediate compound which activates the enzyme guanylate cyclase. Hydralazine apparently lowers blood pressure by exerting a peripheral vasodilating effect through a direct relaxation of vascular smooth muscle.
DB01248	Docetaxel	DB01259	Lapatinib	0.752299	Breast Cancer	Epirubicin intercalates into DNA and interacts with topoisomerase II, thereby inhibiting DNA replication and repair and RNA and protein synthesis. This agent also produces toxic free-radical intermediates and interacts with cell membrane lipids causing lipid peroxidation. Cyclophosphamide's active metabolites aldophosphamide and phosphoramide mustard bind to DNA, thereby inhibiting DNA replicatio…
DB00349	Clobazam	DB01068	Clonazepam	0.752225	Pain	Clobazam binds at distinct binding sites associated with the chloride ionopore at the post-synaptic GABA receptor. As a result, hyper polarization and stabilization of the membrane occur as the post-synaptic inhibitory effect of GABA is enhanced. Tolterodine acts on M2 and M3 subtypes of muscarinic receptors whereas older antimuscarinic treatments for overactive bladder. Clonazepam acts by allost…
DB00528	Lercanidipine	DB00584	Enalapril	0.751413	Hypertension	The fixed-dose enalapril/lercanidipine, by bringing together two distinct and complementary mechanisms of action, reduces BP effectively and has the potential for improved target organ protection relative to either class agent alone.
DB00318	Codeine	DB00852	Pseudoephedrine	0.751269	Temporary relief of coughs and upper respiratory symptoms, including nasal congestion, associated with allergy or the common cold.	Codeine is an opiate agonist in the CNS, selective for the mu receptor, but with a much weaker affinity than morphine. Triprolidine binds to the histamine H1 receptor. This blocks the action of endogenous histamine, which subsequently leads to temporary relief of the negative symptoms brought on by histamine. Pseudoephedrine relaxes bronchial smooth muscle by stimulating beta2-adrenergic receptor…
DB00476	Duloxetine	DB01175	Escitalopram	0.751071	Major Depressive Disorder	Duloxetine selectively prevents the reuptake of 5-HT and NE via transporter complexes on the pre-synaptic membrane, thereby increasing the level of these neurotransmitters within the synaptic cleft. As a selective serotonin reuptake inhibitor, escitalopram blocks the reuptake of serotonin by neurons in the central nervous system (CNS), thereby potentiating CNS serotonergic activity.
DB00319	Piperacillin	DB01060	Amoxicillin	0.749875	Abscess	Piperacillin binds to specific penicillin-binding proteins (PBPs), inhibits bacterial cell wall synthesis. Clavulanic acid competitively and irreversibly inhibits a wide variety of beta-lactamases, the accompanying penicillin/cephalosporin drugs may be made more potent as well by inactivating beta-lactamase. Amoxicillin binds to penicillin-binding protein 1A (PBP-1A) and inhibits bacterial cell w…
DB00773	Etoposide	DB01168	Procarbazine	0.749814	Hodgkin's Lymphoma	Prednisone enters the nucleus where it binds to and activates specific nuclear receptors, resulting in an altered gene expression and inhibition of proinflammatory cytokine production. Etoposide binds to and inhibits topoisomerase II and its function in ligating cleaved DNA molecules, the inhibition of DNA replication and transcription, and apoptotic cell death. Doxorubicin forms complexes with D…
DB00709	Lamivudine	DB04835	Maraviroc	0.748536	HIV-1 Infections	Zidovudine inhibits the activity of HIV-1 reverse transcriptase (RT) via DNA chain termination after incorporation of the nucleotide analogue. Lamivudine is a synthetic nucleoside analogue and this nucleoside analogue is incorporated into viral DNA by HIV reverse transcriptase and HBV polymerase, resulting in DNA chain termination. Maraviroc selectively binds to the human chemokine receptor CCR5 …
DB00222	Glimepiride	DB01261	Sitagliptin	0.748239	Diabetes Mellitus, Type 2	Glimepiride stimulates the release of insulin from functioning pancreatic beta cells, and increasing sensitivity of peripheral tissues to insulin. Metformin acts by the initial activation of AMP-activated protein kinase (AMPK), a liver enzyme that plays an important role in insulin signaling, whole body energy balance, and the metabolism of glucose and fats. Sitagliptin is a highly selective DPP-…
DB00201	Caffeine	DB00433	Prochlorperazine	0.748	Migraine and tension-type headache	Indomethacin is a nonselective inhibitor of cyclooxygenase (COX) 1 and 2, enzymes that participate in prostaglandin synthesis from arachidonic acid, to relieve pain, fever, and inflammation. Prochlorperazine is a piperazine phenothiazine antipsychotic which blocks postsynaptic mesolimbic dopaminergic D1 and D2 receptors in the brain, affecting basal metabolism, body temperature, wakefulness, vaso…
DB00201	Caffeine	DB00647	Dextropropoxyphene	0.747145	Mild to moderate pain	Caffeine act as antagonists at adenosine-receptors within the plasma membrane and adenosine adenosine plays a generally protective role, part of which is to reduce neural activity levels. Propoxyphene acts as a weak agonist at OP1, OP2, and OP3 opiate receptors within the central nervous system (CNS). Acetylsalicylic acid binds to and acetylates serine residues in cyclooxygenases, resulting in de…
DB00514	Dextromethorphan	DB01060	Amoxicillin	0.745878	Acute Respiratory Infections	Acetaminophen acts primarily in the CNS, by increasing the pain threshold by inhibiting both isoforms of cyclooxygenase, COX-1, COX-2, and COX-3 enzymes involved in prostaglandin (PG) synthesis. Dextromethorphan is an opioid-like drug that binds to and acts as antagonist to the NMDA glutamatergic receptor, and targets the serotonin reuptake pump. Pseudoephedrine relaxes bronchial smooth muscle by…
DB00455	Loratadine	DB00852	Pseudoephedrine	0.745213	Relief of symptoms of seasonal allergic rhinitis	Loratadine is a second-generation H1 histamine antagonist drug and appears to suppress the release of histamine and leukotrienes from mast cells, and the release of leukotrienes from human lung fragments. Pseudoephedrine relaxes bronchial smooth muscle by stimulating beta2-adrenergic receptors.
DB05488	99mTc-ciprofloxacin	DB00684	Tobramycin	0.744724	Cystic Fibrosis	Ciprofloxacin acts by inhibiting topoisomerase II (DNA gyrase) and topoisomerase IV, which are required for bacterial DNA replication, transcription, repair, strand supercoiling repair, and recombination. Tobramycin binds irreversibly to the 30 S ribosomal subunit, inhibiting bacterial protein synthesis. Tobramycin may also destabilize bacterial memebrane by binding to 16 S 16 S r-RNA.
DB00457	Prazosin	DB00935	Oxymetazoline	0.743836	Allergic Rhinitis	Fluticasone, a synthetic trifluorinated glucocorticoid receptor agonist with antiallergic, anti-inflammatory and antipruritic effects. Prazosin acts by inhibiting the postsynaptic alpha(1)-adrenoceptors on vascular smooth muscle. This inhibits the vasoconstrictor effect of circulating and locally released catecholamines, resulting in peripheral vasodilation. Oxymetazoline is a direct acting sympa…
DB00328	Indomethacin	DB00433	Prochlorperazine	0.742609	Migraine and tension-type headache	Indomethacin is a nonselective inhibitor of cyclooxygenase (COX) 1 and 2, enzymes that participate in prostaglandin synthesis from arachidonic acid, to relieve pain, fever, and inflammation. Prochlorperazine is a piperazine phenothiazine antipsychotic which blocks postsynaptic mesolimbic dopaminergic D1 and D2 receptors in the brain, affecting basal metabolism, body temperature, wakefulness, vaso…
DB00008	Peginterferon alfa-2a	DB00507	Nitazoxanide	0.741591	Chronic Hepatitis C	Interferon alpha binds to type I interferon receptors which activate two Jak1 and Tyk2 and activate multiple dowmstream immunomodulatory and antiviral proteins. Ribavirin triphosphate is a potent competitive inhibitor of inosine monophosphate dehydrogenase, viral RNA polymerase and mRNA guanylyltransferase (viral) and can be incorporated into RNA in RNA viral species. The anti-protozoal activity …
DB00264	Metoprolol	DB00310	Chlorthalidone	0.741295	Hypertension	Metoprolol competes with adrenergic neurotransmitters such as catecholamines for binding at beta(1)-adrenergic receptors in the heart which results in a decrease in heart rate, cardiac output, and blood pressure. Chlorthalidone inhibits sodium ion transport which indirectly increases potassium excretion via the sodium-potassium exchange mechanism.
DB00433	Prochlorperazine	DB01234	Dexamethasone	0.74051	Breast Cancer	Prochlorperazine blocks the D2 somatodendritic autoreceptor, resulting in the blockade of postsynaptic dopamine receptors in the mesolimbic system and an increased dopamine turnover. Prochlorperazine also blocks anticholinergic and alpha-adrenergic receptors, the blockade of alpha(1)-adrenergic receptors resulting in sedation, muscle relaxation, and hypotension. Dexamethasone is a glucocorticoid …
DB00608	Chloroquine	DB01087	Primaquine	0.739366	High blood pressure	Chloroquine is thought to inhibit heme polymerase activity and prevents the development of malaria parasites in the blood. Primaquine may be acting by generating reactive oxygen species or by interfering with the electron transport in the parasite.
DB00601	Linezolid	DB00951	Isoniazid	0.739224	Tuberculosis	Linezolid selectively inhibits bacterial protein synthesis through binding to sites on the bacterial ribosome and prevents the formation of a functional 70S-initiation complex. Isoniazid appears to block the synthesis of mycolic acids, major components of the mycobacterial cell wall. This agent is only active against actively growing mycobacteria because, as a pro-drug, it requires activation in …
DB00601	Linezolid	DB01212	Ceftriaxone	0.738956	Pneumonia	Linezolid selectively inhibits bacterial protein synthesis through binding to sites on the bacterial ribosome and prevents the formation of a functional 70S-initiation complex. Ceftriaxone works by inhibiting the mucopeptide synthesis and results in the formation of of defective cell walls and cell death.
DB00945	Acetylsalicylic acid	DB06209	Prasugrel	0.738787	Coronary Artery Disease	Acetylsalicylic acid binds to and acetylates serine residues in cyclooxygenases, resulting in decreased synthesis of prostaglandin, platelet aggregation, and inflammation. Clopidogrel bisulfate irreversibly alters the platelet receptor for adenosine diphosphate (ADP), thereby blocking the binding of ADP to its receptor, inhibiting ADP-mediated activation of the glycoprotein complex GPIIb/IIIa, an…
DB00695	Furosemide	DB00872	Conivaptan	0.738492	Heart Failure	Furosemide blocks the Na-K-Cl cotransporter, thereby inhibiting reabsorption of sodium, chloride, potassium ions and water. Conivaptan inhibits two of the three subtypes of the vasopressin receptor (V1a and V2). Effectively, it causes iatrogenic nephrogenic diabetes insipidus.
DB00318	Codeine	DB00427	Triprolidine	0.738417	Temporary relief of coughs and upper respiratory symptoms, including nasal congestion, associated with allergy or the common cold.	Codeine is an opiate agonist in the CNS, selective for the mu receptor, but with a much weaker affinity than morphine. Triprolidine binds to the histamine H1 receptor. This blocks the action of endogenous histamine, which subsequently leads to temporary relief of the negative symptoms brought on by histamine. Pseudoephedrine relaxes bronchial smooth muscle by stimulating beta2-adrenergic receptor…
DB01202	Levetiracetam	DB00186	Lorazepam	0.737468	Epilepsy	Stereoselective binding of levetiracetam was confined to synaptic plasma membranes in the central nervous system with no binding occurring in peripheral tissue. Brivaracetam is a racetam derivative with anticonvulsant properties acts by binding to the ubiquitous synaptic vesicle protein SV2. Lorazepam binds to GABA-A receptors, which potentiates the effects of the inhibitory neurotransmitter GABA…
DB00997	Doxorubicin	DB01259	Lapatinib	0.736419	Invasive Breast Cancer	Trastuzumab binds to the HER2 proto-oncogene and leads to antibody mediated killing of the HER2 positive cells. Cyclophosphamide's active metabolites aldophosphamide and phosphoramide mustard bind to DNA, thereby inhibiting DNA replication and initiating cell death. Doxorubicin forms complexes with DNA by intercalation between base pairs, and it inhibits topoisomerase II activity by stabilizing t…
DB00327	Hydromorphone	DB01192	Oxymorphone	0.736014	Healthy Volunteers	Hydromorphone is a narcotic analgesic; its principal therapeutic effect is relief of pain by selectively binding to the mu-opioid receptor. Oxymorphone hydrochloride binds to and activates opiate receptors, specifically mu-receptors, in the central nervous system (CNS). This results in sedation, analgesia, decreased gastrointestinal motility, and respiratory depression.
DB00518	Albendazole	DB01058	Praziquantel	0.735808	Parasitic Diseases	Albendazole causes degenerative alterations in the and intestinal cells of the worm by binding to the colchicine-sensitive site of tubulin, thus inhibiting its polymerization or assembly into microtubules. Praziquantel effects the permeability of the cell membrane resulting in the contraction of schistosomes. The drug further causes vacuolization and disintegration of the schistosome tegument. Iv…
DB01072	Atazanavir	DB05521	Telaprevir	0.735763	Hepatitis C, Chronic	Ritonavir inhibits the HIV viral proteinase enzyme which prevents cleavage of the gag-pol polyprotein, resulting in noninfectious, immature viral particles. Atazanavir (ATV) is an azapeptide HIV-1 protease inhibitor (PI) with activity against Human Immunodeficiency Virus Type 1 (HIV-1). HIV-1 protease. Telaprevir is an inhibitor of the HCV NS3/4A serine protease, necessary for the proteolytic cle…
DB00531	Cyclophosphamide	DB01259	Lapatinib	0.735043	Breast Cancer	Epirubicin intercalates into DNA and interacts with topoisomerase II, thereby inhibiting DNA replication and repair and RNA and protein synthesis. This agent also produces toxic free-radical intermediates and interacts with cell membrane lipids causing lipid peroxidation. Cyclophosphamide's active metabolites aldophosphamide and phosphoramide mustard bind to DNA, thereby inhibiting DNA replicatio…
DB00709	Lamivudine	DB00879	Emtricitabine	0.734616	HIV Infections	Tenofovir is a nucleotide analogue reverse transcriptase inhibitors, which blocks the activity of HIV reverse transcriptase by competing with the natural substrate. Zidovudine inhibits the activity of HIV-1 reverse transcriptase (RT) via DNA chain termination after incorporation of the nucleotide analogue. Efavirenz inhibits the activity of viral RNA-directed DNA polymerase. Lamivudine is a synth…
DB00427	Triprolidine	DB00852	Pseudoephedrine	0.733287	It is for runny/stuffy nose and other symptoms (e.g., ear congestion, watery/itchy eyes, itchy throat) caused by allergies, hay fever, the common cold, or other breathing illnesses (e.g., sinusitis).	Triprolidine binds to the histamine H1 receptor. This blocks the action of endogenous histamine, which subsequently leads to temporary relief of the negative symptoms brought on by histamine. Pseudoephedrine relaxes bronchial smooth muscle by stimulating beta2-adrenergic receptors.
DB00377	Palonosetron	DB00673	Aprepitant	0.732897	Breast Cancer	Dexamethasone is a glucocorticoid agonist. In addition to binding to specific nuclear steroid receptors, dexamethasone also interferes with NF-kB activation and apoptotic pathways. Palonosetron is a selective serotonin 5-HT<sub>3</sub> receptor antagonist used for preventing delayed nausea and vomiting caused by moderately emetogenic cancer chemotherapy. Aprepitant binds selectively to the human …
DB00199	Erythromycin	DB00263	Sulfisoxazole	0.73218	Acute otitis media in children that is caused by susceptible strains of Haemophilus influenzae.	Erythromycin acts by reversibly binding to the 50 S subunit of bacterial ribosomes and leads to subsequent protein synthesis inhibition in bacteria. Sulfisoxazole is a competitive inhibitor of the enzyme dihydropteroate synthetase which is necessary step in these organisms for the synthesis of folic acid.
DB00479	Amikacin	DB01212	Ceftriaxone	0.731948	Febrile neutropenia in children with cancer	Ceftriaxone works by inhibiting the mucopeptide synthesis in the bacterial cell wall and results in the formation of of defective cell walls and cell death. Amikacin works by binding to the bacterial 30S ribosomal subunit, causing misreading of mRNA and leaving the bacterium unable to synthesize proteins vital to its growth.
DB01060	Amoxicillin	DB00493	Cefotaxime	0.731705	Pneumonia Ventilator Associated	Tobramycin binds irreversibly to the 30 S ribosomal subunit, inhibiting bacterial protein synthesis. Tobramycin may also destabilize bacterial memebrane by binding to 16 S 16 S r-RNA. Amoxicillin binds to penicillin-binding protein 1A (PBP-1A) and inhibits bacterial cell wall synthesis. Ceftriaxone works by inhibiting the mucopeptide synthesis and results in the formation of of defective cell wal…
DB01197	Captopril	DB01258	Aliskiren	0.730593	Type 2 Diabetes Mellitus	Captopril competitively inhibits angiotensin converting enzyme (ACE), thereby decreasing levels of angiotensin II, increasing plasma renin activity, and decreasing aldosterone secretion. Aliskiren is a direct renin inhibitor, decreasing plasma renin activity (PRA) and inhibiting the conversion of angiotensinogen to Ang I.
DB00495	Zidovudine	DB00879	Emtricitabine	0.729213	HIV Infections	Tenofovir is a nucleotide analogue reverse transcriptase inhibitors, which blocks the activity of HIV reverse transcriptase by competing with the natural substrate. Zidovudine inhibits the activity of HIV-1 reverse transcriptase (RT) via DNA chain termination after incorporation of the nucleotide analogue. Emtricitabine works by inhibiting reverse transcriptase, the enzyme that copies HIV RNA int…
DB01058	Praziquantel	DB00602	Ivermectin	0.729037	Parasitic Diseases	Albendazole causes degenerative alterations in the and intestinal cells of the worm by binding to the colchicine-sensitive site of tubulin, thus inhibiting its polymerization or assembly into microtubules. Praziquantel effects the permeability of the cell membrane resulting in the contraction of schistosomes. The drug further causes vacuolization and disintegration of the schistosome tegument. Iv…
DB00316	Acetaminophen	DB01060	Amoxicillin	0.728206	Acute Respiratory Infections	Acetaminophen acts primarily in the CNS, by increasing the pain threshold by inhibiting both isoforms of cyclooxygenase, COX-1, COX-2, and COX-3 enzymes involved in prostaglandin (PG) synthesis. Dextromethorphan is an opioid-like drug that binds to and acts as antagonist to the NMDA glutamatergic receptor, and targets the serotonin reuptake pump. Pseudoephedrine relaxes bronchial smooth muscle by…
DB00880	Chlorothiazide	DB00206	Reserpine	0.727767	Hypertension	Chlorothiazide inhibits sodium ion transport across the renal tubular epithelium through binding to the thiazide sensitive sodium-chloride transporter. Reserpine's mechanism of action is through inhibition of the ATP/Mg2+ pump responsible for the sequestering of neurotransmitters into storage vesicles located in the presynaptic neuron.
DB01101	Capecitabine	DB01259	Lapatinib	0.727435	Breast Cancer	Capecitabine is a prodrug that is selectively tumour-activated to its cytotoxic moiety, fluorouracil, by thymidine phosphorylase, and thymidylate is the necessary precursor of thymidine triphosphate, which is essential for the synthesis of DNA, therefore a deficiency of this compound can inhibit cell division. Lapatinib inhibits ERBB-driven tumor cell growth in vitro and in various animal models.
DB00759	Tetracycline	DB00614	Furazolidone	0.726688	Functional Dyspepsia	Tetracycline passively diffuses through porin channels in the bacterial membrane and reversibly binds to the 30S ribosomal subunit, preventing binding of tRNA to the mRNA-ribosome complex, and thus interfering with protein synthesis. Bismuth subsalicylate may exert its antidiarrheal action not only by stimulating absorption of fluid and electrolytes across the intestinal wall but also, inhibits s…
DB00515	Cisplatin	DB04858	Tirapazamine	0.72649	Solid Tumors	Cisplatin binds to nucleophilic groups such as GC-rich sites in DNA, inducing intrastrand and interstrand DNA cross-links, as well as DNA-protein cross-links. These cross-links result in apoptosis and cell growth inhibition. Tirapazamine is selectively activated by multiple reductases to form free radicals in hypoxic cells, thereby inducing single-and double-strand breaks in DNA, base damage, and…
DB01590	Everolimus	DB00758	Clopidogrel	0.725839	Coronary Artery Disease	Everolimus inhibits the activation of the mammalian Target of Rapamycin (mTOR), which results in the inhibition of T lymphocyte activation and proliferation associated with antigen and cytokine (IL-2, IL-4, and IL-15) stimulation and the inhibition of antibody production. Clopidogrel bisulfate irreversibly alters the platelet receptor for adenosine diphosphate (ADP), thereby blocking the binding …
DB00684	Tobramycin	DB01212	Ceftriaxone	0.725301	Pneumonia Ventilator Associated	Tobramycin binds irreversibly to the 30 S ribosomal subunit, inhibiting bacterial protein synthesis. Tobramycin may also destabilize bacterial memebrane by binding to 16 S 16 S r-RNA. Amoxicillin binds to penicillin-binding protein 1A (PBP-1A) and inhibits bacterial cell wall synthesis. Ceftriaxone works by inhibiting the mucopeptide synthesis and results in the formation of of defective cell wal…
DB00310	Chlorthalidone	DB00594	Amiloride	0.725115	Hypertension	Chlorthalidone inhibits sodium ion transport which indirectly increases potassium excretion via the sodium-potassium exchange mechanism. Amiloride works by inhibiting sodium reabsorption in the distal convoluted tubules and collecting ducts in the kidneys by binding to the amiloride-sensitive sodium channels. This promotes the loss of sodium and water from the body, but without depleting potassiu…
DB00910	Paricalcitol	DB01012	Cinacalcet	0.724889	Chronic Kidney Disease	Paricalcitol binds to the vitamin D receptor and has been shown to reduce parathyroid hormone (PTH) levels. This agent also increases the expression of PTEN, resulting in tumor cell apoptosis and tumor cell differentiation into normal phenotypes. Cinacalcet increases the sensitivity of calcium-sensing receptors on chief cells in the parathyroid gland to extracellular calcium, thereby reducing par…
DB00205	Pyrimethamine	DB01087	Primaquine	0.724395	Uncomplicated Falciparum Malaria	Pyrimethamine inhibits the dihydrofolate reductase of plasmodia and thereby blocks the biosynthesis of purines and pyrimidines, which are essential for DNA synthesis. Sulfadoxine helps inhibit the enzyme dihydropteroate synthetase which is an enzyme necessary in the conversion of PABA to folic acid. As folic acid is vital to the synthesis, repair, and methylation of DNA which is vital to cell gro…
DB00330	Ethambutol	DB00218	Moxifloxacin	0.724203	Tuberculosis	Ethambutol inhibits arabinosyl transferases which is involved in cell wall biosynthesis, which leads to an increase in cell wall permeability. Pyrazinamie gets activated to Pyrazinoic acid in the bacilli where it interferes with fatty acid synthase FAS I. This interferes with the bacteriums ability to synthesize new fatty acids, required for growth and replication. Rifampin acts via the inhibitio…
DB00080	Daptomycin	DB01045	Rifampicin	0.723689	Staphylococcus aureus	Daptomycin appears to bind or insert into the outer membrane of gram positive bacteria which causes rapid depolarisation, which results in bacterial cell death. Rifampin acts via the inhibition of DNA-dependent RNA polymerase, leading to a suppression of RNA synthesis and cell death.
DB00652	Pentazocine	DB01183	Naloxone	0.723352	Moderate to severe pain	Pentazocine antagonizes the opioid effects by competing for the same receptor sites, especially the opioid mu receptor. Naloxone binds to opioid receptors in the CNS in a competitive manner, reversing or inhibiting characteristic opioid effects, including analgesia, euphoria, sedation, respiratory depression, miosis, bradycardia, and physical dependence.
DB00338	Omeprazole	DB01390	Sodium bicarbonate	0.721456	Heartburn or irritation of the esophagus caused by gastroesophageal reflux disease (GERD). It may be used for Short-term treatment of ulcers of the stomach or small intestines. It may be used to decrease the risk of stomach bleeding in severely ill patients.	Omeprazole is a proton pump inhibitor that suppresses gastric acid secretion by specific inhibition of the H<sup>+</sup>/K<sup>+</sup>-ATPase in the gastric parietal cell, which reduces gastric acidity. Sodium bicarbonate acts as an antacid and reacts chemically to neutralize or buffer existing quantities of stomach acid.
DB00316	Acetaminophen	DB00647	Dextropropoxyphene	0.720305	Relief of mild to moderate pain	Acetaminophen acts primarily in the CNS, by increasing the pain threshold by inhibiting both isoforms of cyclooxygenase, COX-1, COX-2, and COX-3 enzymes involved in prostaglandin (PG) synthesis. Propoxyphene acts as a weak agonist at OP1, OP2, and OP3 opiate receptors within the central nervous system (CNS).
DB00199	Erythromycin	DB00417	Penicillin V	0.719546	Streptococcus pneumoniae	Erythromycin acts by reversibly binding to the 50 S subunit of bacterial ribosomes and leads to subsequent protein synthesis inhibition in bacteria. Penicillin V inhibits the bacterial cell wall synthesis and leads cell lysis mediated by bacterial cell wall autolytic enzymes such as autolysins.
DB01034	Cerulenin	DB01235	L-DOPA	0.717698	Parkinson	Delayed recovering of drug transport barrier by inhibiting the synthesis of barrier components.
DB00080	Daptomycin	DB00415	Ampicillin	0.716995	Staphylococcus aureus	Most penicilling-binding proteins are associated with membrane, membrane disruption by daptomyci likely hinders the functions of penicilling-binding proteins and further expose them to ampicillin binding.
DB00681	Amphotericin B	DB01609	Deferasirox	0.713082	Mucormycosis	Amphotericin B acts by binding to sterols (ergosterol) in the cell membrane of susceptible fungi. Deferasirox works in treating iron toxicity by binding trivalent (ferric) iron (for which it has a strong affinity), forming a stable complex which is eliminated via the kidneys.
DB00362	Anidulafungin	DB00681	Amphotericin B	0.71174	Fungal infection	Anidulafungin disrupted cell wall formation during reproductive cycle, Amphotericin B disrupted membranes of maturem fungi. They act at different stages and different sites in non-interfering manner.
DB00813	Fentanyl	DB00961	Mepivacaine	0.710847	Knee Arthroscopy	Fentanyl exerts its analgesic effect by selectively binding to the mu-opioid receptor in the central nervous system (CNS), thereby mimicking the effects of endogenous opiates. Mepivacaine binds to specific voltage-gated sodium ion channels in neuronal cell membranes, which inhibits both sodium influx and membrane depolarization.
DB00321	Amitriptyline	DB00475	Chlordiazepoxide	0.710003	The treatment of patients with moderate to severe depression associated with moderate to severe anxiety.	Amitriptyline inhibits the membrane pump mechanism responsible for uptake of norepinephrine and serotonin in adrenergic and serotonergic neurons. Chlordiazepoxide is an anxiolytic benzodiazepine derivative with anticonvulsant, sedative, and amnesic properties by binding sites on GABA (A) receptor complexes at several sites within the central nervous system.
DB00717	Norethindrone	DB01357	Mestranol	0.708476	Preventing pregnancy	Progestins diffuse freely into target cells and bind to the progesterone receptor. Once bound to the receptor, progestins slow the frequency of release of gonadotropin releasing hormone (GnRH) from the hypothalamus and blunt the pre-ovulatory LH surge. Mestranol is the 3-methyl ether of ethinylestradiol. Ethinylestradiol, is a synthetic derivative of estradiol.
DB00852	Pseudoephedrine	DB00719	Azatadine	0.707375	Relief of the symptoms of upper respiratory mucosal congestion in perennial and allergic rhinitis, and for the relief of nasal congestion and eustachian tube congestion.	Azatadine competes with histamine for histamine H1- receptor sites on effector cells. Pseudoephedrine relaxes bronchial smooth muscle by stimulating beta2-adrenergic receptors.
DB01764	Dalfopristin	DB01369	Quinupristin	0.707107	Treat infections by staphylococci and by vancomycin-resistant Enterococcus faecium.	Dalfopristin inhibits the early phase of protein synthesis by acting on bacterial ribosome. Quinupristin binds to a nearby site on the 50S ribosomal subunit and prevents elongation of the polypeptide as well as causing incomplete chains to be released.
DB00746	Deferoxamine	DB01609	Deferasirox	0.707057	Thalassemia	Deferoxamine works in treating iron toxicity by binding trivalent (ferric) iron, forming ferrioxamine, a stable complex which is eliminated via the kidneys. Deferasirox works in treating iron toxicity by binding trivalent (ferric) iron (for which it has a strong affinity), forming a stable complex which is eliminated via the kidneys.
DB00285	Venlafaxine	DB01175	Escitalopram	0.706769	Depression	Venlafaxine and its active metabolite, O-desmethylvenlafaxine (ODV), inhibit the reuptake of both serotonin and norepinephrine with a potency greater for the 5-HT than for the NE reuptake process. Duloxetine selectively prevents the reuptake of 5-HT and NE via transporter complexes on the pre-synaptic membrane, thereby increasing the level of these neurotransmitters within the synaptic cleft. Don…
DB01067	Glipizide	DB01132	Pioglitazone	0.705275	Type 2 Diabetes Mellitus	Metformin acts by the initial activation of AMP-activated protein kinase (AMPK), a liver enzyme that plays an important role in insulin signaling, whole body energy balance, and the metabolism of glucose and fats. Sulfonylureas likely bind to ATP-sensitive potassium-channel receptors on the pancreatic cell surface, which induces the secretion, or exocytosis, of insulin. Pioglitazone activates per…
DB00273	Topiramate	DB00191	Phentermine	0.705245	Chronic weight management	Topiramate is an anticonvulsant (antiepilepsy) drug by augmenting the activity of the neurotransmitter gamma-aminobutyrate (GABA) at some subtypes of the GABA<sub>A</sub> receptor augment. Phentermine is an amphetamine that stimulates neurons to release or maintain high levels of dopamine and norepinephrine.
DB00843	Donepezil	DB01175	Escitalopram	0.704007	Depression	Venlafaxine and its active metabolite, O-desmethylvenlafaxine (ODV), inhibit the reuptake of both serotonin and norepinephrine with a potency greater for the 5-HT than for the NE reuptake process. Duloxetine selectively prevents the reuptake of 5-HT and NE via transporter complexes on the pre-synaptic membrane, thereby increasing the level of these neurotransmitters within the synaptic cleft. Don…
DB00328	Indomethacin	DB06372	Rilonacept	0.7034	Acute Gout Flare	Indomethacin is a non-steroidal anti-inflammatory agent (NSAIA) and pharmacological effect is thought to be mediated through inhibition of COX, which is responsible for catalyzes the prostaglandin synthesis. Rilonacept functions as an interleukin 1 inhibitor and is used in the treatment of CAPS.
DB00313	Valproic Acid	DB00593	Ethosuximide	0.702894	Drug-resistant epilepsy	Valproic Acid acts by increasing gamma-aminobutyric acid levels in the brain or by altering the properties of voltage dependent sodium channels. Ethosuximide exerts its effects by partial antagonism of T-type calcium channels of the thalamic neurons. This leads to a decrease in burst firing of thalamocortical neurons, which stabilizes the nerve activity in the brain and prevents seizures.
DB00433	Prochlorperazine	DB00889	Granisetron	0.702782	Breast Cancer	Prochlorperazine blocks the D2 somatodendritic autoreceptor, resulting in the blockade of postsynaptic dopamine receptors in the mesolimbic system and an increased dopamine turnover. Prochlorperazine also blocks anticholinergic and alpha-adrenergic receptors, the blockade of alpha(1)-adrenergic receptors resulting in sedation, muscle relaxation, and hypotension. Dexamethasone is a glucocorticoid …
DB00331	Metformin	DB06168	Canakinumab	0.702576	Diabetes Mellitus, Type 2	Metformin acts by the initial activation of AMP-activated protein kinase (AMPK), a liver enzyme that plays an important role in insulin signaling, whole body energy balance, and the metabolism of glucose and fats. Canakinumab binds to human IL-1 beta and neutralizes its inflammatory activity by blocking its interaction with IL-1 receptors, but it does not bind IL-1 beta or IL-1 receptor antagonis…
DB00684	Tobramycin	DB01234	Dexamethasone	0.701815	Eye infections and associated symptoms, including redness, irritation, and discomfort.	Tobramycin, is an antibiotic, works by slowing the growth of, or killing, sensitive bacteria in the eye. Dexamethasone works by reducing inflammatory reactions.
DB00783	Estradiol	DB01395	Drospirenone	0.69988	Symptoms of menopause such as hot flashes or vaginal changes (itching, burning, dryness, urination problems). It is also used to prevent thinning of the bones (osteoporosis).	Drospirenone is a female hormone that helps regulate ovulation and menstruation. Estradiol is a female hormone involved in development and maintenance of the female reproductive system.
DB00479	Amikacin	DB00560	Tigecycline	0.699083	Multidrug-resistant (MDR) and pan-resistant Acinetobacter baumannii	Tigecycline is bacteriostatic and is a protein synthesis inhibitor by binding to the 30S ribosomal subunit of bacteria and thereby blocking entry of Aminoacyl-tRNA into the A site of the ribosome during prokaryotic translation. Amikacin is an aminoglycoside antibiotic used to treat different types of bacterial infections. Amikacin works by binding to the bacterial 30S ribosomal subunit, causing m…
DB00813	Fentanyl	DB00450	Droperidol	0.699	For use as a narcotic analgesic supplement in general or regional anesthesia.	Fentanyl exerts its analgesic effect by selectively binding to the mu-opioid receptor in the central nervous system (CNS), thereby mimicking the effects of endogenous opiates. Droperidol may also inhibit cathecolamine receptors and the reuptake of neurotransmiters and has strong central antidopaminergic action and weak central anticholinergic action.
DB01126	Dutasteride	DB01128	Bicalutamide	0.698251	Cancer	Goserelin acts as a potent inhibitor of pituitary gonadotropin secretion which results sustained suppression of LH and serum testosterone levels. Ketoconazole inhibits sterol 14-a-dimethylase, a microsomal cytochrome P450-dependent enzyme, thereby disrupting synthesis of ergosterol, an important component of the fungal cell wall. Dutasteride inhibits the conversion of testosterone to 5 alpha-dihy…
DB00588	Fluticasone Propionate	DB00935	Oxymetazoline	0.694888	Allergic Rhinitis	Fluticasone, a synthetic trifluorinated glucocorticoid receptor agonist with antiallergic, anti-inflammatory and antipruritic effects. Prazosin acts by inhibiting the postsynaptic alpha(1)-adrenoceptors on vascular smooth muscle. This inhibits the vasoconstrictor effect of circulating and locally released catecholamines, resulting in peripheral vasodilation. Oxymetazoline is a direct acting sympa…
DB00475	Chlordiazepoxide	DB00215	Citalopram	0.693861	Major Depressive Disorder	Chlordiazepoxide is an anxiolytic benzodiazepine derivative with anticonvulsant, sedative, and amnesic properties by binding sites on GABA (A) receptor complexes at several sites within the central nervous system. Pioglitazone activates peroxisome proliferator-activated receptor gamma (PPAR-gamma), a ligand-activated transcription factor, thereby inducing cell differentiation and inhibiting cell …
DB00283	Clemastine	DB00852	Pseudoephedrine	0.693524	For runny or stuffy nose, sinus congestion, sneezing, and pain or fever caused by allergies or the common cold.	Clemastine is a selective histamine H1 antagonist, which subsequently leads to temporary relief of the negative symptoms brought on by histamine. Acetaminophen acts primarily in the CNS, by increasing the pain threshold by inhibiting both isoforms of cyclooxygenase, COX-1, COX-2, and COX-3 enzymes involved in prostaglandin (PG) synthesis. Pseudoephedrine relaxes bronchial smooth muscle by stimula…
DB01060	Amoxicillin	DB01606	Tazobactam	0.693025	Abscess	Piperacillin binds to specific penicillin-binding proteins (PBPs), inhibits bacterial cell wall synthesis. Clavulanic acid competitively and irreversibly inhibits a wide variety of beta-lactamases, the accompanying penicillin/cephalosporin drugs may be made more potent as well by inactivating beta-lactamase. Amoxicillin binds to penicillin-binding protein 1A (PBP-1A) and inhibits bacterial cell w…
DB00613	Amodiaquine	DB01087	Primaquine	0.691978	Vivax Malaria	Amodiaquine binds the free heme preventing the parasite from converting it to a form less toxic. This drug-heme complex is toxic and disrupts membrane function. Upon hydrolysis of artesunate's active endoperoxide bridge moiety by liberated heme in parasite-infected red blood cells, reactive oxygen species and carbon-centered radicals form, which have been shown to damage and kill parasitic organi…
DB00684	Tobramycin	DB00760	Meropenem	0.691667	Wild-type Pseudomonas aeruginosa PAO1	Meropenem inhibits bacterial wall synthesis like other beta-lactam antibiotics. In contrast to other beta-lactams, it is highly resistant to degradation by beta-lactamases or cephalosporinases. Tobramycin works by binding to a site on the bacterial 30S and 50S ribosome, preventing formation of the 70S complex. As a result, mRNA cannot be translated into protein and cell death ensues.
DB00198	Oseltamivir	DB00915	Amantadine	0.689884	Infection of influenza A	Oseltamivir is an ethyl ester prodrug requiring ester hydrolysis for conversion to the active form, oseltamivir carboxylate. The proposed mechanism of action of oseltamivir is inhibition of influenza virus neuraminidase with the possibility of alteration of virus particle aggregation and release. The mechanism of Amantadine's antiviral activity involves interference with a viral protein, M2 (an i…
DB01067	Glipizide	DB01261	Sitagliptin	0.689851	Type 2 Diabetes Mellitus	Metformin acts by the initial activation of AMP-activated protein kinase (AMPK), a liver enzyme that plays an important role in insulin signaling, whole body energy balance, and the metabolism of glucose and fats. Sulfonylureas likely bind to ATP-sensitive potassium-channel receptors on the pancreatic cell surface, which induces the secretion, or exocytosis, of insulin. Pioglitazone activates per…
DB00310	Chlorthalidone	DB00206	Reserpine	0.688588	Hypertension	Chlorthalidone inhibits sodium ion transport which indirectly increases potassium excretion via the sodium-potassium exchange mechanism. Reserpine's mechanism of action is through inhibition of the ATP/Mg2+ pump responsible for the sequestering of neurotransmitters into storage vesicles located in the presynaptic neuron.
DB00398	Sorafenib	DB03419	Uracil	0.686722	Hepatocellular Carcinoma	Sorafenib blocks the enzyme RAF kinase, a critical component of the RAF/MEK/ERK signaling pathway that controls cell division and proliferation; in addition, sorafenib inhibits the VEGFR-2/PDGFR-beta signaling cascade, thereby blocking tumor angiogenesis. The tegafur is taken up by the cancer cells and breaks down into 5-FU, a substance that kills tumor cells. Uracil reversibly inhibits the uraci…
DB00852	Pseudoephedrine	DB01060	Amoxicillin	0.685274	Acute Respiratory Infections	Acetaminophen acts primarily in the CNS, by increasing the pain threshold by inhibiting both isoforms of cyclooxygenase, COX-1, COX-2, and COX-3 enzymes involved in prostaglandin (PG) synthesis. Dextromethorphan is an opioid-like drug that binds to and acts as antagonist to the NMDA glutamatergic receptor, and targets the serotonin reuptake pump. Pseudoephedrine relaxes bronchial smooth muscle by…
DB01638	D-Sorbitol	DB00742	Mannitol	0.683475	For use as a urologic irrigating fluid during transurethral prostatic resection and other transurethral surgical procedures.	Sorbitol is a sugar alcohol, used as a laxative. Mannitol elevates blood plasma osmolality, resulting in enhanced flow of water from tissues, including the brain and cerebrospinal fluid, into interstitial fluid and plasma.
DB00659	Acamprosate	DB01175	Escitalopram	0.682407	Major Depressive Disorder	Acamprosate is thought to stabilize the chemical balance in the brain that would otherwise be disrupted by alcoholism, possibly by antagonizing glutaminergic N-methyl-D-aspartate receptors (NMDA) and agonizing gamma-aminobutyric acid (GABA) type A receptors. As a selective serotonin reuptake inhibitor, escitalopram blocks the reuptake of serotonin by neurons in the central nervous system (CNS), t…
DB00811	Ribavirin	DB01175	Escitalopram	0.682195	Depression	Interferon alpha binds to type I interferon receptors which activate two Jak1 and Tyk2 and activate multiple dowmstream immunomodulatory and antiviral proteins. Ribavirin triphosphate is a potent competitive inhibitor of inosine monophosphate dehydrogenase, viral RNA polymerase and mRNA guanylyltransferase (viral) and can be incorporated into RNA in RNA viral species. As a selective serotonin reu…
DB00591	Fluocinolone Acetonide	DB00755	Tretinoin	0.681435	Melasma of the face	Fluocinolone is a steroid which reduces inflammation or swelling. Hydroquinone topical is a skin bleaching agent. Tretinoin topical is a form of vitamin A which helps the skin to renew itself more quickly.
DB00330	Ethambutol	DB00625	Efavirenz	0.681367	Tuberculosis	Nevirapine binds directly to reverse transcriptase and blocks the RNA-dependent and DNA-dependent DNA polymerase activities by causing a disruption of the enzyme's catalytic site. Ethambutol inhibits arabinosyl transferases which is involved in cell wall biosynthesis, which leads to an increase in cell wall permeability. Efavirenz inhibits the activity of viral RNA-directed DNA polymerase. Isonia…
DB00432	Trifluridine	DB01248	Docetaxel	0.681222	Colon and gastric cancer	Trifluridine does this by incorporating into viral DNA during replication, which leads to the formation of defective proteins and an increased mutation rate. This drug also reversibly inhibits thymidylate synthetase, an enzyme that is necessary for DNA synthesis. Docetaxel binds to and stabilizes tubulin, thereby inhibiting microtubule disassembly which results in cell- cycle arrest at the G2/M p…
DB00514	Dextromethorphan	DB00835	Brompheniramine	0.680159	Sneezing, runny or stuffy nose, cough, itchy or watery eyes, hives, skin rash, itching, and other symptoms of allergies and the common cold.	Brompheniramine reduces symptoms of sneezing, itching, watery eyes, and runny nose. Dextromethorphan affects the signals in the brain that trigger cough reflex. Pseudoephedrine shrinks blood vessels in the nasal passages. They work togather to relieve the symptom of cold.
DB01234	Dexamethasone	DB00377	Palonosetron	0.678947	Breast Cancer	Dexamethasone is a glucocorticoid agonist. In addition to binding to specific nuclear steroid receptors, dexamethasone also interferes with NF-kB activation and apoptotic pathways. Palonosetron is a selective serotonin 5-HT<sub>3</sub> receptor antagonist used for preventing delayed nausea and vomiting caused by moderately emetogenic cancer chemotherapy. Aprepitant binds selectively to the human …
DB01036	Tolterodine	DB01068	Clonazepam	0.678464	Pain	Clobazam binds at distinct binding sites associated with the chloride ionopore at the post-synaptic GABA receptor. As a result, hyper polarization and stabilization of the membrane occur as the post-synaptic inhibitory effect of GABA is enhanced. Tolterodine acts on M2 and M3 subtypes of muscarinic receptors whereas older antimuscarinic treatments for overactive bladder. Clonazepam acts by allost…
DB00331	Metformin	DB00930	Colesevelam	0.678229	Type 2 Diabetes Mellitus	Metformin acts by the initial activation of AMP-activated protein kinase (AMPK), a liver enzyme that plays an important role in insulin signaling, whole body energy balance, and the metabolism of glucose and fats. Colesevelam is a non-absorbed, lipid-lowering polymer that binds bile acids in the intestine, impeding their reabsorption.
DB00104	Octreotide	DB00211	Midodrine	0.677435	Ascites	Octreotide binding to these receptors also stimulates phosphotyrosine phosphatase and activation of the Na(+)/H(+) exchanger via pertussis toxin insensitive G proteins. Midodrine forms an active metabolite, which exerts its actions via activation of the alpha-adrenergic receptors of the arteriolar and venous vasculature, producing an increase in vascular tone and elevation of blood pressure.
DB01234	Dexamethasone	DB00889	Granisetron	0.677276	Breast Cancer	Prochlorperazine blocks the D2 somatodendritic autoreceptor, resulting in the blockade of postsynaptic dopamine receptors in the mesolimbic system and an increased dopamine turnover. Prochlorperazine also blocks anticholinergic and alpha-adrenergic receptors, the blockade of alpha(1)-adrenergic receptors resulting in sedation, muscle relaxation, and hypotension. Dexamethasone is a glucocorticoid …
DB01114	Chlorphenamine	DB01577	Methamphetamine	0.676989	Nasal congestion	Chlorpheniramine binds to the histamine H1 receptor, which blocks the action of endogenous histamine, which subsequently leads to temporary relief of the negative symptoms brought on by histamine. Methamphetamine enters the brain and triggers a cascading release of norepinephrine, dopamine and serotonin.
DB00684	Tobramycin	DB01060	Amoxicillin	0.675731	Pneumonia Ventilator Associated	Tobramycin binds irreversibly to the 30 S ribosomal subunit, inhibiting bacterial protein synthesis. Tobramycin may also destabilize bacterial memebrane by binding to 16 S 16 S r-RNA. Amoxicillin binds to penicillin-binding protein 1A (PBP-1A) and inhibits bacterial cell wall synthesis. Ceftriaxone works by inhibiting the mucopeptide synthesis and results in the formation of of defective cell wal…
DB01026	Ketoconazole	DB01126	Dutasteride	0.674526	Cancer	Goserelin acts as a potent inhibitor of pituitary gonadotropin secretion which results sustained suppression of LH and serum testosterone levels. Ketoconazole inhibits sterol 14-a-dimethylase, a microsomal cytochrome P450-dependent enzyme, thereby disrupting synthesis of ergosterol, an important component of the fungal cell wall. Dutasteride inhibits the conversion of testosterone to 5 alpha-dihy…
DB00440	Trimethoprim	DB01155	Gemifloxacin	0.674139	Community-associated Methicillin-resistant Staphylococcus aureus	Gemifloxacin acts by inhibiting bacterial DNA synthesis through the inhibition of two enzymes (DNA gyrase and topoisomerase IV) that are essential for bacterial reproduction. Trimethoprim acts by interfering with the action of bacterial dihydrofolate reductase, inhibiting synthesis of tetrahydrofolic acid. Inhibition of the enzyme starves the bacteria of nucleotides necessary for DNA replication.…
DB01076	Atorvastatin	DB01131	Proguanil	0.673025	Treating or prevent malaria	Atorvastatin competitively inhibits hepatic hydroxymethyl-glutaryl coenzyme A (HMG-CoA) reductase, the enzyme which catalyzes the conversion of HMG-CoA to mevalonate, a key step in cholesterol synthesis. Proguanil inhibits the dihydrofolate reductase of plasmodia and thereby blocks the biosynthesis of purines and pyrimidines, which are essential for DNA synthesis and cell multiplication.
DB00652	Pentazocine	DB00945	Acetylsalicylic acid	0.672319	Pain	Pentazocine antagonizes the opioid effects by competing for the same receptor sites, especially the opioid mu receptor. Acetylsalicylic acid binds to and acetylates serine residues in cyclooxygenases, resulting in decreased synthesis of prostaglandin, platelet aggregation, and inflammation.
DB01263	Posaconazole	DB01036	Tolterodine	0.671628	Hepatitis A	Posaconazole inhibits sterol 14alpha-demethylase, this leads to the inhibition of the synthesis of ergosterol and results in inhibition of fungal cell growth and ultimately, cell death. Tolterodine acts on M2 and M3 subtypes of muscarinic receptors whereas older antimuscarinic treatments for overactive bladder.
DB00835	Brompheniramine	DB00852	Pseudoephedrine	0.668728	Sneezing, runny or stuffy nose, cough, itchy or watery eyes, hives, skin rash, itching, and other symptoms of allergies and the common cold.	Brompheniramine reduces symptoms of sneezing, itching, watery eyes, and runny nose. Dextromethorphan affects the signals in the brain that trigger cough reflex. Pseudoephedrine shrinks blood vessels in the nasal passages. They work togather to relieve the symptom of cold.
DB00316	Acetaminophen	DB00652	Pentazocine	0.668165	Relief of mild to moderate pain	Acetaminophen acts primarily in the CNS, by increasing the pain threshold by inhibiting both isoforms of cyclooxygenase, COX-1, COX-2, and COX-3 enzymes involved in prostaglandin (PG) synthesis. Pentazocine antagonizes the opioid effects by competing for the same receptor sites, especially the opioid mu receptor.
DB00330	Ethambutol	DB00709	Lamivudine	0.667131	Tuberculosis	Ethambutol inhibits arabinosyl transferases which is involved in cell wall biosynthesis, which leads to an increase in cell wall permeability. Pyrazinamie gets activated to Pyrazinoic acid in the bacilli where it interferes with fatty acid synthase FAS I. This interferes with the bacteriums ability to synthesize new fatty acids, required for growth and replication. Efavirenz inhibits the activity…
DB00480	Lenalidomide	DB08889	Carfilzomib	0.666882	Multiple Myeloma	Lenalidomide inhibits TNF-alpha production, stimulates T cells, reduces serum levels of the cytokines vascular endothelial growth factor (VEGF) and basic fibroblast growth factor (bFGF), and inhibits angiogenesis. Dexamethasone is a glucocorticoid agonist. In addition to binding to specific nuclear steroid receptors, dexamethasone also interferes with NF-kB activation and apoptotic pathways. Carf…
DB06817	Raltegravir	DB01264	Darunavir	0.666327	HIV-1 Infections	Ritonavir inhibits the HIV viral proteinase enzyme which prevents cleavage of the gag-pol polyprotein, resulting in noninfectious, immature viral particles. Raltegravir targets integrase, an HIV enzyme that integrates the viral genetic material into human chromosomes. Darunavir is a HIV protease inhibitor which prevents HIV replication by binding to the enzyme's active site.
DB00526	Oxaliplatin	DB05294	Vandetanib	0.666113	Adenocarcinoma of the Gastroesophageal Junction	Oxaliplatin binds preferentially to the guanine and cytosine moieties of DNA, leading to cross-linking of DNA, thus inhibiting DNA synthesis and transcription. Docetaxel binds to and stabilizes tubulin, thereby inhibiting microtubule disassembly which results in cell- cycle arrest at the G2/M phase and cell death. Vandetanib selectively inhibits the tyrosine kinase activity of VEGFR2 and EGFR, in…
DB00313	Valproic Acid	DB00760	Meropenem	0.665938	Depression, epilepsy	Valproic Acid acts by increasing gamma-aminobutyric acid levels in the brain or by altering the properties of voltage dependent sodium channels. The bactericidal activity of meropenem results from the inhibition of cell wall synthesis by interacting with penicillin-binding- protein (PBP) targets.
DB00238	Nevirapine	DB00330	Ethambutol	0.665469	Tuberculosis	Nevirapine binds directly to reverse transcriptase and blocks the RNA-dependent and DNA-dependent DNA polymerase activities by causing a disruption of the enzyme's catalytic site. Ethambutol inhibits arabinosyl transferases which is involved in cell wall biosynthesis, which leads to an increase in cell wall permeability. Efavirenz inhibits the activity of viral RNA-directed DNA polymerase. Isonia…
DB00371	Meprobamate	DB00945	Acetylsalicylic acid	0.66366	Short-term pain treatment accompanied by tension and/or anxiety in patients with musculoskeletal disorders or tension headache.	Meprobamate is a carbamate derivative which has been shown to have effects on multiple sites in the central nervous system, including the thalamus and limbic system. Aspirin is a nonnarcotic analgesic with anti-pyretic and anti-inflammatory properties.
DB01015	Sulfamethoxazole	DB01155	Gemifloxacin	0.663415	Community-associated Methicillin-resistant Staphylococcus aureus	Gemifloxacin acts by inhibiting bacterial DNA synthesis through the inhibition of two enzymes (DNA gyrase and topoisomerase IV) that are essential for bacterial reproduction. Trimethoprim acts by interfering with the action of bacterial dihydrofolate reductase, inhibiting synthesis of tetrahydrofolic acid. Inhibition of the enzyme starves the bacteria of nucleotides necessary for DNA replication.…
DB04849	AZD2171	DB01206	Lomustine	0.663332	Recurrent Glioblastoma	Cediranib is a potent inhibitor of vascular endothelial growth factor receptor tyrosine kinases. Lomustine alkylates and crosslinks DNA, thereby inhibiting DNA and RNA synthesis, resulting in inhibition of DNA and RNA synthesis and disruption of RNA processing.
DB01234	Dexamethasone	DB08889	Carfilzomib	0.662953	Multiple Myeloma	Lenalidomide inhibits TNF-alpha production, stimulates T cells, reduces serum levels of the cytokines vascular endothelial growth factor (VEGF) and basic fibroblast growth factor (bFGF), and inhibits angiogenesis. Dexamethasone is a glucocorticoid agonist. In addition to binding to specific nuclear steroid receptors, dexamethasone also interferes with NF-kB activation and apoptotic pathways. Carf…
DB00641	Simvastatin	DB06273	Tocilizumab	0.659696	Rheumatoid Arthritis	Methotrexate anti-tumor activity is a result of the inhibition of folic acid reductase, leading to inhibition of DNA synthesis and inhibition of cellular replication. Simvastatin competitively inhibits HMG-CoA reductase, lowers plasma cholesterol and lipoprotein levels, and modulates immune responses by suppressing MHC II on interferon gamma-stimulated, antigen-presenting cells such as human vasc…
DB00051	Adalimumab	DB00443	Betamethasone	0.659394	Chronic Plaque Psoriasis	Adalimumab binds to TNF-alpha and blocks its interaction with the p55 and p75 cell surface TNF receptors, which reduces the signs and symptoms inflammation in rheumatoid arthritis. Betamethasone is a glucocorticoid receptor agonist. The anti-inflammatory actions of corticosteroids are thought to involve lipocortins, phospholipase A2 inhibitory proteins which, through inhibition arachidonic acid, …
DB00112	Bevacizumab	DB06287	Temsirolimus	0.657365	Metastatic Renal Cell Carcinoma	Bevacizumab binds VEGF which prevents blood vessel proliferation and tumour metastasis. Temsirolimus binds to an intracellular protein (FKBP-12), and the protein-drug complex inhibits the activity of mTOR that controls cell division.
DB00331	Metformin	DB00912	Repaglinide	0.653827	An adjunct to diet and exercise to improve glycemic control in adults with type 2 diabetes mellitus who are already treated with a meglitinide and metformin HCl or who have inadequate glycemic control on a meglitinide alone or metformin HCl alone.	Metformin acts by the initial activation of AMP-activated protein kinase (AMPK), a liver enzyme that plays an important role in insulin signaling, whole body energy balance, and the metabolism of glucose and fats. Repaglinide acts by binding to beta cells of the pancreas to stimulate insulin release.
DB01248	Docetaxel	DB05294	Vandetanib	0.653817	Non-small Cell Lung Cancer	Docetaxel binds to and stabilizes tubulin, thereby inhibiting microtubule disassembly which results in cell- cycle arrest at the G2/M phase and cell death. Vandetanib selectively inhibits the tyrosine kinase activity of VEGFR2 and EGFR, inhibiting cell proliferation and migration and angiogenesis.
DB00008	Peginterferon alfa-2a	DB01175	Escitalopram	0.648673	Depression	Interferon alpha binds to type I interferon receptors which activate two Jak1 and Tyk2 and activate multiple dowmstream immunomodulatory and antiviral proteins. Ribavirin triphosphate is a potent competitive inhibitor of inosine monophosphate dehydrogenase, viral RNA polymerase and mRNA guanylyltransferase (viral) and can be incorporated into RNA in RNA viral species. As a selective serotonin reu…
DB00706	Tamsulosin	DB01591	Solifenacin	0.648548	Lower Urinary Tract Symptoms	Tamsulosin selectivity binds to and blocks the activity of alpha1 adrenoreceptors in the human prostate and bladder neck; blockade of these adrenoceptors can cause smooth muscle in the prostate and bladder neck to relax, resulting in an improvement in urinary flow rate. By preventing the binding of acetylcholine to these receptors, solifenacin reduces smooth muscle tone in the bladder, allowing t…
DB00169	Cholecalciferol	DB06724	Calcium carbonate	0.648406	Colorectal Cancer	Calcitriol appears to promote intestinal absorption of calcium through binding to the vitamin D receptor in the mucosal cytoplasm of the intestine. Calcium carbonate is a basic inorganic salt that acts by neutralizing hydrochloric acid in gastric secretions. It also inhibits the action of pepsin by increasing the pH and via adsorption.
DB00112	Bevacizumab	DB00441	Gemcitabine	0.648177	Carcinoma, Non-Small-Cell Lung	Bevacizumab binds VEGF which prevents blood vessel proliferation and tumour metastasis. Gemcitabine inhibits thymidylate synthetase, leading to inhibition of DNA synthesis and cell death. Carboplatin is activated intracellularly to form reactive platinum complexes that bind to nucleophilic groups such as GC-rich sites in DNA, thereby inducing intrastrand and interstrand DNA cross-links, as well a…
DB00443	Betamethasone	DB02300	Calcipotriol	0.64594	Psoriasis vulgaris	Betamethasone is a glucocorticoid receptor agonist. The anti-inflammatory actions of corticosteroids are thought to involve lipocortins, phospholipase A2 inhibitory proteins which, through inhibition arachidonic acid, control the biosynthesis of prostaglandins and leukotrienes. Calcipotriol is a synthetic derivative of calcitriol or vitamin D, which plays an important role in maintaining blood ca…
DB00438	Ceftazidime	DB00479	Amikacin	0.644882	Febrile neutropenia in children with cancer	The bactericidal activity of ceftazidime results from the inhibition of cell wall synthesis via affinity for penicillin-binding proteins (PBPs). Amikacin works by binding to the bacterial 30S ribosomal subunit, causing misreading of mRNA and leaving the bacterium unable to synthesize proteins vital to its growth.
DB00286	Conjugated Estrogens	DB01036	Tolterodine	0.643995	Overactive Bladder	Estrogens interact with a protein receptor, subsequently increasing the rate of synthesis of DNA, RNA, and some proteins. Tolterodine acts on M2 and M3 subtypes of muscarinic receptors whereas older antimuscarinic treatments for overactive bladder.
DB01032	Probenecid	DB01155	Gemifloxacin	0.64339	Certain infections such as pneumonia or bronchitis	Probenecid modulates the transport of organic acids and acidic drugs at the proximal and dis tal renal tubule, thereby increasing gemifloxacin serum concentration.
DB00283	Clemastine	DB00316	Acetaminophen	0.642945	For runny or stuffy nose, sinus congestion, sneezing, and pain or fever caused by allergies or the common cold.	Clemastine is a selective histamine H1 antagonist, which subsequently leads to temporary relief of the negative symptoms brought on by histamine. Acetaminophen acts primarily in the CNS, by increasing the pain threshold by inhibiting both isoforms of cyclooxygenase, COX-1, COX-2, and COX-3 enzymes involved in prostaglandin (PG) synthesis. Pseudoephedrine relaxes bronchial smooth muscle by stimula…
DB00448	Lansoprazole	DB06616	Bosutinib	0.641687	Healthy Volunteers	Lansoprazole is a proton-pump inhibitor (PPI) which inhibits the stomach's production of gastric acids. Bosutinib inhibits the autophosphorylation of both Abl and Src kinases, resulting in inhibition of cell growth and apoptosis.
DB00371	Meprobamate	DB00286	Conjugated Estrogens	0.641506	Symptoms of menopause	Meprobamate binds to GABA<sub>A</sub> receptors which interrupt neuronal communication in the reticular formation and spinal cord, causing sedation and altered perception of pain. Estrogens interact with a protein receptor, subsequently increasing the rate of synthesis of DNA, RNA, and some proteins.
DB00684	Tobramycin	DB00493	Cefotaxime	0.640242	Pneumonia Ventilator Associated	Tobramycin binds irreversibly to the 30 S ribosomal subunit, inhibiting bacterial protein synthesis. Tobramycin may also destabilize bacterial memebrane by binding to 16 S 16 S r-RNA. Amoxicillin binds to penicillin-binding protein 1A (PBP-1A) and inhibits bacterial cell wall synthesis. Ceftriaxone works by inhibiting the mucopeptide synthesis and results in the formation of of defective cell wal…
DB00112	Bevacizumab	DB01030	Topotecan	0.638611	Cervical Carcinoma	Bevacizumab binds VEGF which prevents blood vessel proliferation and tumour metastasis. Cisplatin binds to nucleophilic groups such as GC-rich sites in DNA, inducing intrastrand and interstrand DNA cross-links, as well as DNA-protein cross-links. These cross-links result in apoptosis and cell growth inhibition. Topotecan binds to the topoisomerase I-DNA complex and prevents religation of these si…
DB01171	Moclobemide	DB06288	Amisulpride	0.638589	Clozapine-induced Hypersalivation	The mechanism of action of moclobemide involves the selective, reversible inhibition of MAO-A. This results in an increase in the monoamines, relieving depressive symptoms. Amisulpride binds selectively to dopamine D(2) and D(3) receptors in the limbic system.
DB00177	Valsartan	DB00731	Nateglinide	0.637124	Diabetes Mellitus, Type 2	Valsartan is an ARB that selectively inhibits the binding of angiotensin II to AT1, which results in a decrease in vascular resistance and blood pressure. Nateglinide lowers blood glucose by stimulating the release of insulin from the pancreas. It achieves this by closing ATP-dependent potassium channels in the membrane of the beta cells.
DB00512	Vancomycin	DB00301	Flucloxacillin	0.636256	Osteomyelitis	The bactericidal action of vancomycin results primarily from inhibition of cell-wall biosynthesis. By binding to specific penicillin-binding proteins (PBPs) located inside the bacterial cell wall, flucloxacillin inhibits the third and last stage of bacterial cell wall synthesis. As a penicillinase-resistant penicillin, nafcillin exerts a bactericidal action against penicillin-susceptible microorg…
DB00112	Bevacizumab	DB00997	Doxorubicin	0.635807	Breast Cancer	Bevacizumab binds VEGF which prevents blood vessel proliferation and tumour metastasis. Cyclophosphamide's active metabolites aldophosphamide and phosphoramide mustard bind to DNA, thereby inhibiting DNA replication and initiating cell death. Doxorubicin forms complexes with DNA by intercalation between base pairs, and it inhibits topoisomerase II activity by stabilizing the DNA-topoisomerase II …
DB01620	Pheniramine	DB08799	Antazoline	0.634428	Temporarily relief minor allergic symptoms of the eye.	Naphazoline is a decongestant and antazoline is an antihistamine. They work together to relieve the allergic symptoms of eyes.
DB01060	Amoxicillin	DB00614	Furazolidone	0.634108	Helicobacter Pylori infection	Clavulanic acid competitively and irreversibly inhibits a wide variety of beta-lactamases, the accompanying penicillin/cephalosporin drugs may be made more potent as well by inactivating beta-lactamase. Amoxicillin binds to penicillin-binding protein 1A (PBP-1A) and inhibits bacterial cell wall synthesis. Bismuth potassium citrate is an antibiotic used to treat stomach ulcers associated with Heli…
DB00112	Bevacizumab	DB01268	Sunitinib	0.633805	Patients with metastatic renal cell carcinoma	Bevacizumab is a humanized monoclonal antibody that recognises and blocks vascular endothelial growth factor (VEGF). VEGF is a chemical signal that stimulates the growth of new blood vessels (angiogenesis). Sunitinib inhibits cellular signaling by targeting multiple receptor tyrosine kinases (RTKs). These include all receptors for platelet-derived growth factor (PDGF-Rs) and vascular endothelial …
DB00811	Ribavirin	DB00034	Interferon Alfa-2a, Recombinant	0.629835	Hepatitis C Virus Infection	Ribavirin triphosphate is a potent competitive inhibitor of inosine monophosphate dehydrogenase, viral RNA polymerase and mRNA guanylyltransferase (viral) and can be incorporated into RNA in RNA viral species. Sofosbuvir is a nucleotide analogue inhibitor of the hepatitis C virus polymerase which is a RNA-dependent RNA polymerase critical for the viral cycle. Interferon alpha binds to type I inte…
DB00845	Clofazimine	DB00951	Isoniazid	0.628423	AIDS patients with infections due to opportunist mycobacteria	Rifabutin inhibits bacterial DNA-dependent RNA polymerase, thereby suppressing the initiation of RNA formation and leading to inhibition of RNA synthesis and transcription. Clofazimine appears to preferentially bind to mycobacterial DNA leading to disruption of the cell cycle and eventually kills the bacterium. It may also bind to bacterial potassium transporters, thereby inhibiting their functio…
DB00442	Entecavir	DB00718	Adefovir Dipivoxil	0.628359	Hepatitis B, Chronic	The incorporation of the activated triphosphate metabolite of entecavir inhibits the reverse transcriptase (RT) viral RNA-dependent HBV DNA polymerase and, so, the replication of viral DNA and transcription. Adefovir diphosphate inhibits HBV DNA polymerase (reverse transcriptase) by competing with the natural substrate deoxyadenosine triphosphate and by causing DNA chain termination after its inc…
DB00112	Bevacizumab	DB00526	Oxaliplatin	0.627805	Colorectal Cancer	Cetuximab competitively inhibits epidermal growth factor and TGF alpha, thereby reducing their effects on cell growth and metastatic spread. Bevacizumab binds VEGF which prevents blood vessel proliferation and tumour metastasis. Oxaliplatin binds preferentially to the guanine and cytosine moieties of DNA, leading to cross-linking of DNA, thus inhibiting DNA synthesis and transcription. Capecitabi…
DB00484	Brimonidine	DB00654	Latanoprost	0.627727	Glaucoma	Brimonidine is used to lower pressure in the eyes as an alpha adrenergic receptor agonist (primarily alpha-2). Latanoprost is a prostanoid selective FP receptor agonist that is believed to reduce the intraocular pressure (IOP) by increasing the outflow of aqueous humor.
DB00112	Bevacizumab	DB00445	Epirubicin	0.625449	Breast Cancer	Bevacizumab binds VEGF which prevents blood vessel proliferation and tumour metastasis. Epirubicin intercalates into DNA and interacts with topoisomerase II, thereby inhibiting DNA replication and repair and RNA and protein synthesis. This agent also produces toxic free-radical intermediates and interacts with cell membrane lipids causing lipid peroxidation. Cyclophosphamide's active metabolites …
DB00884	Risedronate	DB06724	Calcium carbonate	0.625263	Osteoporosis	Risedronate is a bisphosphonate used to strengthen bone, treat or prevent osteoporosis. Calcium carbonate is a basic inorganic salt that acts by neutralizing hydrochloric acid in gastric secretions. It also inhibits the action of pepsin by increasing the pH and via adsorption.
DB00591	Fluocinolone Acetonide	DB00684	Tobramycin	0.624595	For steroid responsive inflammatory ocular conditions for which a corticosteroid is indicated and where superficial bacterial ocular infection or a risk of bacterial ocular infection exists.	Fluocinolone Acetonide is a corticosteroid that binds to the cytosolic glucocorticoid receptor, and receptor-ligand complex binds to many glucocorticoid response elements (GRE) in the promoter region of the target genes, which regulate various inflammatory events. Tobramycin binds irreversibly to the 30 S ribosomal subunit, inhibiting bacterial protein synthesis. Tobramycin may also destabilize b…
DB00441	Gemcitabine	DB06626	Axitinib	0.622896	Carcinoma, Pancreatic Ductal	Gemcitabine inhibits thymidylate synthetase, leading to inhibition of DNA synthesis and cell death. Axitinib selectively blocks the tyrosine kinase receptors VEGFR-1, VEGFR-2, and VEGFR-3.
DB00709	Lamivudine	DB00442	Entecavir	0.62033	Hepatitis B, Chronic	Lamivudine is a synthetic nucleoside analogue and this nucleoside analogue is incorporated into viral DNA by HIV reverse transcriptase and HBV polymerase, resulting in DNA chain termination. The incorporation of the activated triphosphate metabolite of entecavir inhibits the reverse transcriptase (RT) viral RNA-dependent HBV DNA polymerase and, so, the replication of viral DNA and transcription. …
DB00945	Acetylsalicylic acid	DB08816	Ticagrelor	0.619847	Coronary Artery Disease	Acetylsalicylic acid binds to and acetylates serine residues in cyclooxygenases, resulting in decreased synthesis of prostaglandin, platelet aggregation, and inflammation. Ticagrelor blocks adenosine diphosphate (ADP) receptors of subtype P2Y12, making it an allosteric antagonist.
DB00112	Bevacizumab	DB00958	Carboplatin	0.618725	Carcinoma, Non-Small-Cell Lung	Bevacizumab binds VEGF which prevents blood vessel proliferation and tumour metastasis. Gemcitabine inhibits thymidylate synthetase, leading to inhibition of DNA synthesis and cell death. Carboplatin is activated intracellularly to form reactive platinum complexes that bind to nucleophilic groups such as GC-rich sites in DNA, thereby inducing intrastrand and interstrand DNA cross-links, as well a…
DB00405	Dexbrompheniramine	DB00852	Pseudoephedrine	0.615799	Sneezing, cough, runny or stuffy nose, itchy or watery eyes, hives, skin rash, itching, and other symptoms of allergies and the common cold.	Dexbrompheniramine competitively binds to the histamine H<sub>1</sub>-receptor. This blocks the action of endogenous histamine, which subsequently leads to temporary relief of the negative symptoms brought on by histamine. Pseudoephedrine relaxes bronchial smooth muscle by stimulating beta2-adrenergic receptors.
DB00987	Cytarabine	DB06809	Plerixafor	0.615633	Leukemia, Myeloid, Acute	Etoposide binds to and inhibits topoisomerase II and its function in ligating cleaved DNA molecules, the inhibition of DNA replication and transcription, and apoptotic cell death. Cytarabine acts through direct DNA damage and incorporation into DNA and exhibits cell phase specificity, primarily killing cells undergoing DNA synthesis (S-phase) and under certain conditions blocking the progression …
DB00927	Famotidine	DB06724	Calcium carbonate	0.613491	Heartburn associated with acid indigestion and sour stomach.	Famotidine binds competitively to H<sub>2</sub>-receptors located on the basolateral membrane of the parietal cell, blocking histamine affects. Magnesium hydroxide is used as a laxative to relieve occasional constipation (irregularity) and as an antacid to relieve indigestion, sour stomach, and heartburn. Calcium carbonate is a basic inorganic salt that acts by neutralizing hydrochloric acid in g…
DB00355	Aztreonam	DB00512	Vancomycin	0.612494	Bacterial Infections	Aztreonam binds to PBP3 and inhibits the bacterial cell wall synthesis and leads to cell lysis mediated by bacterial cell wall autolytic enzymes such as autolysins. The bactericidal action of vancomycin results primarily from inhibition of cell-wall biosynthesis.
DB04455	Trimethyl Glycine	DB04789	5-methyltetrahydrofolate	0.6118	Angelman Syndrome	Vitamin B12 is involved in many metabolism precess, especially affecting DNA synthesis and regulation, but also fatty acid synthesis and energy production. This medication is used to treat high levels of a certain important body chemical due to an inherited disorder. Levomefolic acid is the active form of folic acid used at the cellular level for DNA reproduction, the cysteine cycle and the regul…
DB01248	Docetaxel	DB08885	Aflibercept	0.61144	Fallopian Tube Cancer	Docetaxel binds to and stabilizes tubulin, thereby inhibiting microtubule disassembly which results in cell- cycle arrest at the G2/M phase and cell death. Ablibercept is a recombinant fusion protein that acts as a decoy receptor for the ligands, VEGF-A and PIGF. It prevents these ligands to binding to endothelial receptors, VEGFR-1 and VEGFR-2, to suppress neovascularization and decrease vascula…
DB01212	Ceftriaxone	DB00713	Oxacillin	0.611071	Community-Acquired Pneumonia	Ceftriaxone works by inhibiting the mucopeptide synthesis and results in the formation of of defective cell walls and cell death. Oxacillin inhibits bacterial cell wall synthesis which leads to cell lysis mediated autolytic enzymes.
DB04789	5-methyltetrahydrofolate	DB00148	Creatine	0.610534	Angelman Syndrome	Vitamin B12 is involved in many metabolism precess, especially affecting DNA synthesis and regulation, but also fatty acid synthesis and energy production. This medication is used to treat high levels of a certain important body chemical due to an inherited disorder. Levomefolic acid is the active form of folic acid used at the cellular level for DNA reproduction, the cysteine cycle and the regul…
DB01204	Mitoxantrone	DB06809	Plerixafor	0.607142	Leukemia, Myeloid, Acute	Etoposide binds to and inhibits topoisomerase II and its function in ligating cleaved DNA molecules, the inhibition of DNA replication and transcription, and apoptotic cell death. Cytarabine acts through direct DNA damage and incorporation into DNA and exhibits cell phase specificity, primarily killing cells undergoing DNA synthesis (S-phase) and under certain conditions blocking the progression …
DB00823	Ethynodiol	DB01357	Mestranol	0.606037	Prevent pregnancy	Once bound to the receptor, progestins like Ethynodiol Diacetate will slow the frequency of release of gonadotropin releasing hormone (GnRH) from the hypothalamus and blunt the pre-ovulatory LH (luteinizing hormone) surge. Mestranol is the 3-methyl ether of ethinylestradiol. Ethinylestradiol, is a synthetic derivative of estradiol.
DB00811	Ribavirin	DB00033	Interferon gamma-1b	0.605472	Hepatitis C	Ribavirin triphosphate is a potent competitive inhibitor of inosine monophosphate dehydrogenase, viral RNA polymerase and mRNA guanylyltransferase (viral) and can be incorporated into RNA in RNA viral species. Binds directly to the type II interferon gamma receptor IFNGR1, leading to a complex of IFNGR1 and IFNGR2 and leads to STAT1 phosphorylation, nuclear translocation and initiation of gene tr…
DB01234	Dexamethasone	DB08885	Aflibercept	0.604202	Carcinoma	Dexamethasone is a glucocorticoid agonist. In addition to binding to specific nuclear steroid receptors, dexamethasone also interferes with NF-kB activation and apoptotic pathways. Docetaxel binds to and stabilizes tubulin, thereby inhibiting microtubule disassembly which results in cell- cycle arrest at the G2/M phase and cell death. Ablibercept is a recombinant fusion protein that acts as a dec…
DB01101	Capecitabine	DB04845	Ixabepilone	0.604067	Breast Cancer	Capecitabine is a prodrug that is selectively tumour-activated to its cytotoxic moiety, fluorouracil, by thymidine phosphorylase, and thymidylate is the necessary precursor of thymidine triphosphate, which is essential for the synthesis of DNA, therefore a deficiency of this compound can inhibit cell division. Ixabepilone binds to tubulin and promotes tubulin polymerization and microtubule stabil…
DB00773	Etoposide	DB06809	Plerixafor	0.600444	Leukemia, Myeloid, Acute	Etoposide binds to and inhibits topoisomerase II and its function in ligating cleaved DNA molecules, the inhibition of DNA replication and transcription, and apoptotic cell death. Cytarabine acts through direct DNA damage and incorporation into DNA and exhibits cell phase specificity, primarily killing cells undergoing DNA synthesis (S-phase) and under certain conditions blocking the progression …
DB00318	Codeine	DB00395	Carisoprodol	0.600259	For rest, physical therapy, and other measures for the relief of pain, muscle spasm, and limited mobility associated with acute, painful musculoskeletal conditions.	Codeine is an opiate agonist in the CNS, selective for the mu receptor, but with a much weaker affinity than morphine. Crisoprodol interrupts neuronal communication within the reticular formation and spinal cord, resulting in sedation and alteration in pain perception. Acetylsalicylic acid binds to and acetylates serine residues in cyclooxygenases, resulting in decreased synthesis of prostaglandi…
DB00503	Ritonavir	DB06817	Raltegravir	0.596486	HIV Infections	Ritonavir inhibits the HIV viral proteinase enzyme which prevents cleavage of the gag-pol polyprotein, resulting in noninfectious, immature viral particles. Lopinavir inhibits the HIV viral protease enzyme. Raltegravir targets integrase, an HIV enzyme that integrates the viral genetic material into human chromosomes.
DB00349	Clobazam	DB01036	Tolterodine	0.595597	Pain	Clobazam binds at distinct binding sites associated with the chloride ionopore at the post-synaptic GABA receptor. As a result, hyper polarization and stabilization of the membrane occur as the post-synaptic inhibitory effect of GABA is enhanced. Tolterodine acts on M2 and M3 subtypes of muscarinic receptors whereas older antimuscarinic treatments for overactive bladder. Clonazepam acts by allost…
DB06817	Raltegravir	DB01072	Atazanavir	0.594594	HIV Infection	Raltegravir targets integrase, an HIV enzyme that integrates the viral genetic material into human chromosomes. Atazanavir (ATV) is an azapeptide HIV-1 protease inhibitor (PI) with activity against Human Immunodeficiency Virus Type 1 (HIV-1). HIV-1 protease.
DB00475	Chlordiazepoxide	DB01132	Pioglitazone	0.590133	Major Depressive Disorder	Chlordiazepoxide is an anxiolytic benzodiazepine derivative with anticonvulsant, sedative, and amnesic properties by binding sites on GABA (A) receptor complexes at several sites within the central nervous system. Pioglitazone activates peroxisome proliferator-activated receptor gamma (PPAR-gamma), a ligand-activated transcription factor, thereby inducing cell differentiation and inhibiting cell …
DB00190	Carbidopa	DB00494	Entacapone	0.587614	Parkinson's disease	Levodopa is turned into dopamine in the body. Carbidopa inhibits aromatic-L-amino-acid decarboxylase and entacapone is a catechol-O-methyl transferase inhibitor which prevents the breakdown (metabolism) of levodopa in the body.
DB00668	Epinephrine	DB00750	Prilocaine	0.586728	For local anesthetic.	Epinephrine works via the stimulation of alpha and beta-1 adrenergic receptors, and a moderate activity at beta-2 adrenergic receptors. Prilocaine acts on sodium channels on the neuronal cell membrane, limiting the spread of seizure activity and reducing seizure propagation.
DB01117	Atovaquone	DB01131	Proguanil	0.585889	Malaria prophylaxis in children	Inhibition of electron transport by atovaquone will result in indirect inhibition of these enzymes. The ultimate metabolic effects of such blockade may include inhibition of nucleic acid and ATP synthesis. Proguanil inhibits the dihydrofolate reductase of plasmodia and thereby blocks the biosynthesis of purines and pyrimidines, which are essential for DNA synthesis and cell multiplication. This l…
DB00112	Bevacizumab	DB00642	Pemetrexed	0.585518	Non-Small Cell Lung Cancer	Bevacizumab binds VEGF which prevents blood vessel proliferation and tumour metastasis. Cisplatin binds to nucleophilic groups such as GC-rich sites in DNA, inducing intrastrand and interstrand DNA cross-links, as well as DNA-protein cross-links. These cross-links result in apoptosis and cell growth inhibition. Pemetrexed binds to and inhibits the enzyme thymidylate synthase which catalyses the s…
DB00316	Acetaminophen	DB00405	Dexbrompheniramine	0.58458	Temporary relief of fever and minor aches and pains.	Acetaminophen acts primarily in the CNS, by increasing the pain threshold by inhibiting both isoforms of cyclooxygenase, COX-1, COX-2, and COX-3 enzymes involved in prostaglandin (PG) synthesis. Dexbrompheniramine competitively binds to the histamine H<sub>1</sub>-receptor. This blocks the action of endogenous histamine, which subsequently leads to temporary relief of the negative symptoms brough…
DB00105	Interferon Alfa-2b, Recombinant	DB00851	Dacarbazine	0.581483	Malignant Melanoma	Alfa interferons bind to specific cell-surface receptors, resulting in the transcription and translation of genes whose protein products mediate antiviral, antiproliferative, anticancer, and immune-modulating effects. Dacarbazine is a member of the class of alkylating agents, which destroy cancer cells by adding an alkyl group to its DNA. Fotemustine alkylates guanine by forming chloroethyl adduc…
DB00615	Rifabutin	DB00951	Isoniazid	0.579495	AIDS patients with infections due to opportunist mycobacteria	Rifabutin inhibits bacterial DNA-dependent RNA polymerase, thereby suppressing the initiation of RNA formation and leading to inhibition of RNA synthesis and transcription. Clofazimine appears to preferentially bind to mycobacterial DNA leading to disruption of the cell cycle and eventually kills the bacterium. It may also bind to bacterial potassium transporters, thereby inhibiting their functio…
DB01109	Heparin	DB00054	Abciximab	0.575384	Myocardial Infarction	Heparin binds to antithrombin III to form a heparin-antithrombin III complex. The complex binds to and irreversibly inactivates thrombin and other activated clotting factors, such as factors IX, X, XI, and XII, thereby preventing the polymerization of fibrinogen to fibrin and the subsequent formation of clots. Abciximab binds to the glycoprotein IIb/IIIa receptor of human platelets and inhibits p…
DB00682	Warfarin	DB06605	Apixaban	0.572981	Venous Thrombosis	Warfarin inhibits vitamin K reductase, resulting in depletion of the reduced form of vitamin K which reduces the thrombogenicity of clots. The mechanism of action of enoxaparin is antithrombin-dependent. It acts mainly by accelerating the rate of the neutralization of certain activated coagulation factors by antithrombin. Apixaban acts by directly inhibiting free and clot-bound factor Xa to inhib…
DB00051	Adalimumab	DB02300	Calcipotriol	0.57267	Chronic Plaque Psoriasis	Adalimumab binds to TNF-alpha and blocks its interaction with the p55 and p75 cell surface TNF receptors, which reduces the signs and symptoms inflammation in rheumatoid arthritis. Betamethasone is a glucocorticoid receptor agonist. The anti-inflammatory actions of corticosteroids are thought to involve lipocortins, phospholipase A2 inhibitory proteins which, through inhibition arachidonic acid, …
DB00318	Codeine	DB01237	Bromodiphenhydramine	0.570702	Symptoms caused by the common cold, flu, allergies, hay fever, or other breathing illnesses	Codeine is an opiate agonist in the CNS, selective for the mu receptor, but with a much weaker affinity than morphine. Bromodiphenhydramine competes with free histamine for binding at HA-receptor sites.
DB01175	Escitalopram	DB01255	Lisdexamfetamine	0.569437	Major Depressive Disorder	As a selective serotonin reuptake inhibitor, escitalopram blocks the reuptake of serotonin by neurons in the central nervous system (CNS), thereby potentiating CNS serotonergic activity. Lisdexamfetamine is converted to dextroamphetamine through cleavage of the lysine group. Dextroamphetamine acts by facilitating the release of catecholamines, particularly noradrenaline and dopamine, from its sto…
DB00977	Ethinyl Estradiol	DB00052	Somatropin recombinant	0.565281	Turner Syndrome	Ethinyl estradiol is a synthetic derivative of the natural estrogen estradiol. Estrogens increase the hepatic synthesis of sex hormone binding globulin, thyroid-binding globulin, and other serum proteins and suppress follicle-stimulating hormone from the anterior pituitary. Medroxyprogesterone is also used to prevent overgrowth of the lining of the uterus (womb) and may decrease the risk of cance…
DB00635	Prednisone	DB04932	Defibrotide	0.564223	Multiple Myeloma	Prednisone enters the nucleus where it binds to and activates specific nuclear receptors, resulting in an altered gene expression and inhibition of proinflammatory cytokine production. Thalidomide acts primarily by inhibiting both the production of tumor necrosis factor alpha (TNF-alpha) in stimulated peripheral monocytes and the activities of interleukins and interferons. Melphalan alkylates DNA…
DB01581	Sulfamerazine	DB01582	Sulfamethazine	0.564166	Toxoplasmosis and other susceptible organisms	Sulfadiazine inhibits multiplication of bacteria by acting as competitive inhibitors of p-aminobenzoic acid in the folic acid metabolism cycle. Sulfamerazine is a sulfonamide drug that inhibits bacterial synthesis of dihydrofolic acid by competing with para-aminobenzoic acid (PABA) for binding to dihydropteroate synthetase (dihydrofolate synthetase). Sulfonamides inhibit the enzymatic conversion …
DB00395	Carisoprodol	DB00945	Acetylsalicylic acid	0.563316	An adjunct to rest, physical therapy, and other measures for the relief of pain, muscle spasm, and limited mobility associated with acute, painful musculoskeletal conditions.	Carisoprodol is a centrally-acting muscle relaxant that does not directly relax tense skeletal muscles. Aspirin is a non-narcotic analgesic with anti-inflammatory and anti-pyretic activities. The inhibition of prostaglandin biosynthesis appears to account for most of its antiinflammatory and for at least part of its analgesic and anti-pyretic properties.
DB01041	Thalidomide	DB04932	Defibrotide	0.562942	Multiple Myeloma	Prednisone enters the nucleus where it binds to and activates specific nuclear receptors, resulting in an altered gene expression and inhibition of proinflammatory cytokine production. Thalidomide acts primarily by inhibiting both the production of tumor necrosis factor alpha (TNF-alpha) in stimulated peripheral monocytes and the activities of interleukins and interferons. Melphalan alkylates DNA…
DB00359	Sulfadiazine	DB01581	Sulfamerazine	0.561982	Used to treat toxoplasmosis in patients with acquired immunodeficiency syndrome and in newborns with congenital infections.	Sulfadiazine inhibits multiplication of bacteria by acting as competitive inhibitors of p-aminobenzoic acid in the folic acid metabolism cycle. Sulfamerazine is a sulfonamide drug that inhibits bacterial synthesis of dihydrofolic acid by competing with para-aminobenzoic acid (PABA) for binding to dihydropteroate synthetase (dihydrofolate synthetase).
DB00438	Ceftazidime	DB00487	Pefloxacin	0.560755	Comamonas (P.) testosteroni	The bactericidal action of pefloxacin results from interference with the activity of the bacterial enzymes DNA gyrase and topoisomerase IV, which are needed for the transcription and replication of bacterial DNA. The bactericidal activity of ceftazidime results from the inhibition of cell wall synthesis via affinity for penicillin-binding proteins (PBPs).
DB08298	(2S)-2-(6-methoxynaphthalen-2-yl)propanoic acid	DB00736	Esomeprazole	0.560662	It is indicated for the relief of signs and symptoms of osteoarthritis, rheumatoid arthritis and ankylosing spondylitis and to decrease the risk of developing gastric ulcers in patients at risk of developing NSAID-associated gastric ulcers.	Naproxen inhibits the activity of the enzymes cyclo-oxygenase I and II, resulting in a decreased formation of precursors of prostaglandins and thromboxanes. Esomeprazole is a proton pump inhibitor that suppresses gastric acid secretion by specific inhibition of the H<sup>+</sup>/K<sup>+</sup>-ATPase in the gastric parietal cell.
DB00218	Moxifloxacin	DB00736	Esomeprazole	0.560454	Helicobacter Infections	Amoxicillin binds to penicillin-binding protein 1A (PBP-1A) and inhibits bacterial cell wall synthesis. Moxifloxacin binds to and inhibits the bacterial enzymes DNA gyrase (topoisomerase II) and topoisomerase IV, resulting in inhibition of DNA replication and repair and cell death. Esomeprazole is a proton pump inhibitor that suppresses gastric acid secretion by specific inhibition of the H<sup>+…
DB00945	Acetylsalicylic acid	DB00736	Esomeprazole	0.55837	Barrett Esophagus	Acetylsalicylic acid binds to and acetylates serine residues in cyclooxygenases, resulting in decreased synthesis of prostaglandin, platelet aggregation, and inflammation. Esomeprazole is a proton pump inhibitor that suppresses gastric acid secretion by specific inhibition of the H<sup>+</sup>/K<sup>+</sup>-ATPase in the gastric parietal cell.
DB01042	Melphalan	DB04932	Defibrotide	0.557811	Multiple Myeloma	Prednisone enters the nucleus where it binds to and activates specific nuclear receptors, resulting in an altered gene expression and inhibition of proinflammatory cytokine production. Thalidomide acts primarily by inhibiting both the production of tumor necrosis factor alpha (TNF-alpha) in stimulated peripheral monocytes and the activities of interleukins and interferons. Melphalan alkylates DNA…
DB00412	Rosiglitazone	DB00052	Somatropin recombinant	0.557179	HIV-Associated Lipodystrophy Syndrome	Rosiglitazone acts as a highly selective and potent agonist at peroxisome proliferator activated receptors (PPAR) in target tissues for insulin action such as adipose tissue, skeletal muscle, and liver and enhances tissue sensitivity to insulin. Somatropin is a peptide hormone that stimulates growth, cell reproduction and regeneration in humans by binding to the human growth hormone receptor.
DB00015	Reteplase	DB00054	Abciximab	0.553618	Myocardial Infarction	Reteplase binds to fibrin rich clots and cleaves the Arg/Val bond in plasminogen to form plasmin, thereby exerting its thrombolytic action. Abciximab binds to the glycoprotein IIb/IIIa receptor of human platelets and inhibits platelet aggregation by preventing the binding of fibrinogen, von Willebrand factor, and other adhesive molecules.
DB00544	Fluorouracil	DB00105	Interferon Alfa-2b, Recombinant	0.549567	Pancreatic Cancer	Cisplatin binds to nucleophilic groups such as GC-rich sites in DNA, inducing intrastrand and interstrand DNA cross-links, as well as DNA-protein cross-links. These cross-links result in apoptosis and cell growth inhibition. Fluorouracil metabolites incorporate into both RNA and DNA; inhibits synthesis of DNA, incorporation into RNA results in major effects on both RNA processing and functions. A…
DB00877	Sirolimus	DB00054	Abciximab	0.54898	Myocardial Infarction	Sirolimus inhibits T lymphocyte activation and proliferation that occurs in response to antigenic and cytokine (Interleukin IL-2, IL-4, and IL-15) stimulation by a mechanism that is distinct from that of other immunosuppressants. Abciximab binds to the glycoprotein IIb/IIIa receptor of human platelets and inhibits platelet aggregation by preventing the binding of fibrinogen, von Willebrand factor…
DB00112	Bevacizumab	DB01259	Lapatinib	0.548805	Neoplasms, Breast	Bevacizumab binds VEGF which prevents blood vessel proliferation and tumour metastasis. Lapatinib inhibits ERBB-driven tumor cell growth in vitro and in various animal models.
DB00433	Prochlorperazine	DB00902	Methdilazine	0.548404	Drug-resistance in bacterial infections	Prochlorperazine blocks the D2 somatodendritic autoreceptor, resulting in the blockade of postsynaptic dopamine receptors in the mesolimbic system and an increased dopamine turnover. The antiemetic effects of prochlorperazine can be attributed to dopamine blockade in the chemoreceptor trigger zone. Methdilazine binds to the histamine H1 receptor. This blocks the action of endogenous histamine, wh…
DB00169	Cholecalciferol	DB00047	Insulin Glargine	0.547648	Diabetes Mellitus, Non-Insulin-Dependent	Calcitriol appears to promote intestinal absorption of calcium through binding to the vitamin D receptor in the mucosal cytoplasm of the intestine. Insulin glargine is is a long-acting basal insulin analogue and binds to the insulin receptor, the binding of insulin to the alpha subunit of IR stimulates the tyrosine kinase activity intrinsic to the beta subunit of the receptor.
DB00034	Interferon Alfa-2a, Recombinant	DB06287	Temsirolimus	0.547401	Carcinoma, Renal Cell	Interferon alpha binds to type I interferon receptors, which, upon dimerization, activate Jak1 and Tyk). Temsirolimus binds to an intracellular protein (FKBP-12), and the protein-drug complex inhibits the activity of mTOR that controls cell division.
DB00879	Emtricitabine	DB06817	Raltegravir	0.547344	HIV Infections	Emtricitabine works by inhibiting reverse transcriptase, the enzyme that copies HIV RNA into new viral DNA. Raltegravir targets integrase, an HIV enzyme that integrates the viral genetic material into human chromosomes. Tenofovir is a nucleotide analogue reverse transcriptase inhibitors, which blocks the activity of HIV reverse transcriptase by competing with the natural substrate.
DB00619	Imatinib	DB00105	Interferon Alfa-2b, Recombinant	0.545925	Chronic Myelogenous Leukemia	Imatinib binds to an intracellular pocket located within tyrosine kinases (TK), thereby inhibiting ATP binding and preventing phosphorylation and the subsequent activation of growth receptors and their downstream signal transduction pathways. Cytarabine acts through direct DNA damage and incorporation into DNA and exhibits cell phase specificity, primarily killing cells undergoing DNA synthesis (…
DB00916	Metronidazole	DB00736	Esomeprazole	0.545771	Helicobacter Infections	Tetracycline passively diffuses through porin channels in the bacterial membrane and reversibly binds to the 30S ribosomal subunit, preventing binding of tRNA to the mRNA-ribosome complex, and thus interfering with protein synthesis. The reduced metronidazole then covalently binds to DNA, disrupt its helical structure, inhibiting bacterial nucleic acid synthesis and resulting in bacterial cell de…
DB00774	Hydroflumethiazide	DB00206	Reserpine	0.545446	Hypertension	Hydroflumethiazide is a thiazide diuretic that inhibits water reabsorption in the nephron by inhibiting the sodium-chloride symporter (SLC12A3) in the distal convoluted tubule. Reserpine's mechanism of action is through inhibition of the ATP/Mg2+ pump responsible for the sequestering of neurotransmitters into storage vesicles located in the presynaptic neuron.
DB01234	Dexamethasone	DB00026	Anakinra	0.545218	Multiple Myeloma and Plasma Cell Neoplasm	Dexamethasone is a glucocorticoid agonist. In addition to binding to specific nuclear steroid receptors, dexamethasone also interferes with NF-kB activation and apoptotic pathways. Anakinra binds competitively to the Interleukin-1 type I receptor, thereby inhibiting the action of elevated levels IL-1 which normally can lead to cartilage degradation and bone resorption.
DB01324	Polythiazide	DB00206	Reserpine	0.544752	Hypertension	Polythiazide inhibits active chloride reabsorption at the early distal tubule via the thiazide-sensitive Na-Cl cotransporter (TSC), resulting in an increase in the excretion of sodium, chloride, and water. Reserpine's mechanism of action is through inhibition of the ATP/Mg2+ pump responsible for the sequestering of neurotransmitters into storage vesicles located in the presynaptic neuron.
DB00055	Drotrecogin alfa	DB00687	Fludrocortisone	0.544554	Septic Shock	Hydrocortisone binds to the cytosolic glucocorticoid receptor and promotes protein catabolism, gluconeogenesis, capillary wall stability, renal excretion of calcium, and suppresses immune and inflammatory responses. Activated protein C combines with protein S on platelet surfaces and then degrades factor Va and factor VIIIa, thereby reducing blood coagulability. Fludrocortisone binds the mineralo…
DB00956	Hydrocodone	DB01114	Chlorphenamine	0.54289	Relieving symptoms caused by the common cold, flu, allergies, hay fever, or other breathing illnesses (e.g., sinusitis, bronchitis)	Hydrocodone exerts its analgesic activity by binding to the mu-receptors in the central nervous system (CNS), thereby mimicking the effects of endogenous opioids. Chlorpheniramine binds to the histamine H1 receptor, which blocks the action of endogenous histamine, which subsequently leads to temporary relief of the negative symptoms brought on by histamine.
DB00615	Rifabutin	DB01033	Mercaptopurine	0.542331	Objectives Mycobacterium avium subspecies paratuberculosis (MAP)	Rifabutin acts via the inhibition of DNA-dependent RNA polymerase, leading to a suppression of RNA synthesis and cell death. Mercaptopurine inhibits nucleotide interconversions and de novo purine synthesis, thereby blocking the formation of purine nucleotides and inhibiting DNA synthesis.
DB00359	Sulfadiazine	DB01582	Sulfamethazine	0.542158	Toxoplasmosis and other susceptible organisms	Sulfadiazine inhibits multiplication of bacteria by acting as competitive inhibitors of p-aminobenzoic acid in the folic acid metabolism cycle. Sulfamerazine is a sulfonamide drug that inhibits bacterial synthesis of dihydrofolic acid by competing with para-aminobenzoic acid (PABA) for binding to dihydropteroate synthetase (dihydrofolate synthetase). Sulfonamides inhibit the enzymatic conversion …
DB01016	Glyburide	DB06335	Saxagliptin	0.542124	Diabetes	Metformin acts by the initial activation of AMP-activated protein kinase (AMPK), a liver enzyme that plays an important role in insulin signaling, whole body energy balance, and the metabolism of glucose and fats. Sulfonylureas such as glyburide bind to ATP-sensitive potassium channels on the pancreatic cell surface, raising intracellular concentrations of calcium ions, which induces the secretio…
DB01248	Docetaxel	DB06080	ABT-869	0.5419	Non Small Cell Lung Cancer	Docetaxel binds to and stabilizes tubulin, thereby inhibiting microtubule disassembly which results in cell- cycle arrest at the G2/M phase and cell death. Linifanib is a potent inhibitor of receptor tyrosine kinases (RTK), VEGF and PDGF for human endothelial cells, PDGFR-beta, KDR, and CSF-1R.
DB00515	Cisplatin	DB05109	Trabectedin	0.541514	Soft tissue sarcoma and ovarian cancer	Trabectedin inhibition of DNA replication reduced the counteractive activity of DNA polymerase mediated mutagenic translesional bypass replication across cisplatin-DNA adducts.
DB00635	Prednisone	DB01137	Levofloxacin	0.538797	COPD Exacerbation	Prednisone enters the nucleus where it binds to and activates specific nuclear receptors, resulting in an altered gene expression and inhibition of proinflammatory cytokine production. Levofloxacin inhibits bacterial type II topoisomerases, topoisomerase IV and DNA gyrase. Levofloxacin, like other fluoroquinolones, inhibits the A subunits of DNA gyrase, two subunits encoded by the gyrA gene. This…
DB00915	Amantadine	DB00105	Interferon Alfa-2b, Recombinant	0.537885	Hepatitis C	Ribavirin triphosphate is a potent competitive inhibitor of inosine monophosphate dehydrogenase, viral RNA polymerase and mRNA guanylyltransferase (viral) and can be incorporated into RNA in RNA viral species. Amantadine appears to be releasing dopamine from the nerve endings of the brain cells, together with stimulation of norepinephrine response. Alfa interferons bind to specific cell-surface r…
DB00412	Rosiglitazone	DB06335	Saxagliptin	0.535525	Diabetes Mellitus, Type 2	Rosiglitazone acts as a highly selective and potent agonist at peroxisome proliferator activated receptors (PPAR) in target tissues for insulin action such as adipose tissue, skeletal muscle, and liver and enhances tissue sensitivity to insulin. Saxagliptin inhibits DPP-4 enzyme activity and decreases glucagon concentrations and increases glucose-dependent insulin secretion from pancreatic beta c…
DB01190	Clindamycin	DB00799	Tazarotene	0.535369	Acne Vulgaris	Clindamycin inhibits bacterial protein synthesis by binding to bacterial 50S ribosomal subunits. Benzoyl peroxide acts by releasing active or free-radical oxygen capable of oxidizing bacterial proteins. Tazarotene induces the expression of tazarotene-induced gene 3 (TIG3), a tumor suppressor gene. In psoriasis, tazarotene normalizes abnormal keratinocyte differentiation and reduces their hyperpro…
DB01137	Levofloxacin	DB01212	Ceftriaxone	0.535233	Pneumonia	Levofloxacin inhibits bacterial type II topoisomerases, topoisomerase IV and DNA gyrase. Levofloxacin, like other fluoroquinolones, inhibits the A subunits of DNA gyrase, two subunits encoded by the gyrA gene. This results in strand breakage on a bacterial chromosome, supercoiling, and resealing; DNA replication and transcription is inhibited. Ceftriaxone works by inhibiting the mucopeptide synth…
DB00956	Hydrocodone	DB01050	Ibuprofen	0.534743	Short-term (generally less than 10 days) management of acute pain.	Hydrocodone exerts its analgesic activity by binding to the mu-receptors in the central nervous system (CNS), thereby mimicking the effects of endogenous opioids. Ibuprofen inhibits the activity of cyclo-oxygenase I and II, resulting in a decreased formation of precursors of prostaglandins and thromboxanes. This leads to decreased prostaglandin synthesis.
DB00072	Trastuzumab	DB06366	Pertuzumab	0.533559	Breast Cancer	Trastuzumab binds to the HER2 proto-oncogene and leads to antibody mediated killing of the HER2 positive cells. Pertuzumab is a humanized monoclonal antibody designed to bind to the HER2 receptor dimerization, which prevents the activation of HER signaling pathways, resulting in tumor cell apoptosis.
DB00033	Interferon gamma-1b	DB00105	Interferon Alfa-2b, Recombinant	0.533502	Hepatitis C	Ribavirin triphosphate is a potent competitive inhibitor of inosine monophosphate dehydrogenase, viral RNA polymerase and mRNA guanylyltransferase (viral) and can be incorporated into RNA in RNA viral species. Binds directly to the type II interferon gamma receptor IFNGR1, leading to a complex of IFNGR1 and IFNGR2 and leads to STAT1 phosphorylation, nuclear translocation and initiation of gene tr…
DB01050	Ibuprofen	DB05760	MK-0974	0.533119	Migraine	Ibuprofen inhibits the activity of cyclo-oxygenase I and II, resulting in a decreased formation of precursors of prostaglandins and thromboxanes. This leads to decreased prostaglandin synthesis. Telcagepant acts as a calcitonin gene-related peptide receptor antagonist and blocks this peptide. It is believed to constrict dilated blood vessels within the brain.
DB00072	Trastuzumab	DB00317	Gefitinib	0.533032	HER-2/neu overexpressing breast cancer	After binding to HER2 on the tumor cell surface, trastuzumab induces an antibody-dependent cell-mediated cytotoxicity against tumor cells that overexpress HER2. Gefitinib inhibits the catalytic activity of numerous tyrosine kinases including the epidermal growth factor receptor (EGFR), which may result in inhibition of tyrosine kinase-dependent tumor growth. Specifically, this agent competes with…
DB00515	Cisplatin	DB00105	Interferon Alfa-2b, Recombinant	0.532865	Pancreatic Cancer	Cisplatin binds to nucleophilic groups such as GC-rich sites in DNA, inducing intrastrand and interstrand DNA cross-links, as well as DNA-protein cross-links. These cross-links result in apoptosis and cell growth inhibition. Fluorouracil metabolites incorporate into both RNA and DNA; inhibits synthesis of DNA, incorporation into RNA results in major effects on both RNA processing and functions. A…
DB00759	Tetracycline	DB00736	Esomeprazole	0.528923	Helicobacter Infections	Tetracycline passively diffuses through porin channels in the bacterial membrane and reversibly binds to the 30S ribosomal subunit, preventing binding of tRNA to the mRNA-ribosome complex, and thus interfering with protein synthesis. The reduced metronidazole then covalently binds to DNA, disrupt its helical structure, inhibiting bacterial nucleic acid synthesis and resulting in bacterial cell de…
DB00041	Aldesleukin	DB00531	Cyclophosphamide	0.526837	Recurrent Adult Burkitt Lymphoma	Aldesleukin binds to the IL-2 receptor and stimulate growth and differentiation of T cells. Cyclophosphamide's active metabolites aldophosphamide and phosphoramide mustard bind to DNA, thereby inhibiting DNA replication and initiating cell death. Etoposide binds to and inhibits topoisomerase II and its function in ligating cleaved DNA molecules, the inhibition of DNA replication and transcription…
DB00436	Bendroflumethiazide	DB01203	Nadolol	0.526056	For patients with hypertension	Bendroflumethiazide is a thiazide diuretic (water pill) that helps prevent body from absorbing too much salt, which can cause fluid retention. Nadolol is in a group of drugs called beta-blockers. Beta-blockers affect the heart and circulation (blood flow through arteries and veins) to reduce the heart rate.
DB00301	Flucloxacillin	DB00607	Nafcillin	0.525375	Osteomyelitis	The bactericidal action of vancomycin results primarily from inhibition of cell-wall biosynthesis. By binding to specific penicillin-binding proteins (PBPs) located inside the bacterial cell wall, flucloxacillin inhibits the third and last stage of bacterial cell wall synthesis. As a penicillinase-resistant penicillin, nafcillin exerts a bactericidal action against penicillin-susceptible microorg…
DB01601	Lopinavir	DB06817	Raltegravir	0.525029	HIV Infections	Ritonavir inhibits the HIV viral proteinase enzyme which prevents cleavage of the gag-pol polyprotein, resulting in noninfectious, immature viral particles. Lopinavir inhibits the HIV viral protease enzyme. Raltegravir targets integrase, an HIV enzyme that integrates the viral genetic material into human chromosomes.
DB00512	Vancomycin	DB00713	Oxacillin	0.524343	Osteomyelitis	The bactericidal action of vancomycin results primarily from inhibition of cell-wall biosynthesis. By binding to specific penicillin-binding proteins (PBPs) located inside the bacterial cell wall, flucloxacillin inhibits the third and last stage of bacterial cell wall synthesis. As a penicillinase-resistant penicillin, nafcillin exerts a bactericidal action against penicillin-susceptible microorg…
DB00997	Doxorubicin	DB04972	Canfosfamide	0.52401	Ovarian Neoplasms	Doxorubicin forms complexes with DNA by intercalation between base pairs, and it inhibits topoisomerase II activity by stabilizing the DNA-topoisomerase II complex, preventing the religation portion of the ligation-religation reaction that topoisomerase II catalyzes. Canfosfamide, a glutathione analog prodrug as a novel prodrug that is preferentially activated by glutathione S-transferase P1-1 (G…
DB00072	Trastuzumab	DB00441	Gemcitabine	0.522701	HER2-overexpressing breast cancer	After binding to HER2 on the tumor cell surface, trastuzumab induces an antibody-dependent cell-mediated cytotoxicity against tumor cells that overexpress HER2. Gemcitabine is converted intracellularly to the active metabolites difluorodeoxycytidine di- and triphosphate (dFdCDP, dFdCTP). dFdCDP inhibits ribonucleotide reductase, thereby decreasing the deoxynucleotide pool available for DNA synthe…
DB00987	Cytarabine	DB00105	Interferon Alfa-2b, Recombinant	0.520749	Chronic Myelogenous Leukemia	Imatinib binds to an intracellular pocket located within tyrosine kinases (TK), thereby inhibiting ATP binding and preventing phosphorylation and the subsequent activation of growth receptors and their downstream signal transduction pathways. Cytarabine acts through direct DNA damage and incorporation into DNA and exhibits cell phase specificity, primarily killing cells undergoing DNA synthesis (…
DB00852	Pseudoephedrine	DB00956	Hydrocodone	0.519332	Cough and nasal congestion	Pseudoephedrine relaxes bronchial smooth muscle by stimulating beta2-adrenergic receptors. Hydrocodone exerts its analgesic activity by binding to the mu-receptors in the central nervous system (CNS), thereby mimicking the effects of endogenous opioids.
DB00388	Phenylephrine	DB01064	Isoprenaline	0.518973	It is indicated for the treatment of bronchospasm associated with acute and chronic asthma.	Isoproterenol is a relatively selective beta2-adrenergic bronchodilator. Phenylephrine is a selective alfa 1-adrenergic receptor agonist used primarily as a decongestant, as an agent to dilate the pupil, and to increase blood pressure.
DB00560	Tigecycline	DB01137	Levofloxacin	0.518541	Multidrug-resistant (MDR) and pan-resistant Acinetobacter baumannii	Tigecycline is bacteriostatic and is a protein synthesis inhibitor by binding to the 30S ribosomal subunit of bacteria and thereby blocking entry of Aminoacyl-tRNA into the A site of the ribosome during prokaryotic translation. Levofloxacin functions by inhibiting DNA gyrase, a type II topoisomerase, and topoisomerase iv, which is an enzyme necessary to separate replicated DNA, thereby inhibiting…
DB00945	Acetylsalicylic acid	DB00956	Hydrocodone	0.517844	Mild to moderate pain	Acetylsalicylic acid binds to and acetylates serine residues in cyclooxygenases, resulting in decreased synthesis of prostaglandin, platelet aggregation, and inflammation. Hydrocodone exerts its analgesic activity by binding to the mu-receptors in the central nervous system (CNS), thereby mimicking the effects of endogenous opioids.
DB00073	Rituximab	DB01234	Dexamethasone	0.517663	Idiopathic Thrombocytopenic Purpura	Rituximab binds to the CD20 antigen on B lymphocytes, while the Fc domain recruits antibodies and complements to mediate cell lysis and interferes with the growth and spread of cancer cells in the body. Dexamethasone is a glucocorticoid agonist. In addition to binding to specific nuclear steroid receptors, dexamethasone also interferes with NF-kB activation and apoptotic pathways.
DB00330	Ethambutol	DB00845	Clofazimine	0.517455	AIDS patients with infections due to opportunist mycobacteria	Rifabutin inhibits bacterial DNA-dependent RNA polymerase, thereby suppressing the initiation of RNA formation and leading to inhibition of RNA synthesis and transcription. Clofazimine appears to preferentially bind to mycobacterial DNA leading to disruption of the cell cycle and eventually kills the bacterium. It may also bind to bacterial potassium transporters, thereby inhibiting their functio…
DB00002	Cetuximab	DB00530	Erlotinib	0.517025	Advanced Cancer	Cetuximab competitively inhibits epidermal growth factor and TGF alpha, thereby reducing their effects on cell growth and metastatic spread. Bevacizumab binds VEGF which prevents blood vessel proliferation and tumour metastasis. Erlotinib inhibits the intracellular phosphorylation of tyrosine kinase associated with the epidermal growth factor receptor (EGFR) which is expressed on the cell surface…
DB00607	Nafcillin	DB00713	Oxacillin	0.515773	Osteomyelitis	The bactericidal action of vancomycin results primarily from inhibition of cell-wall biosynthesis. By binding to specific penicillin-binding proteins (PBPs) located inside the bacterial cell wall, flucloxacillin inhibits the third and last stage of bacterial cell wall synthesis. As a penicillinase-resistant penicillin, nafcillin exerts a bactericidal action against penicillin-susceptible microorg…
DB00531	Cyclophosphamide	DB00099	Filgrastim	0.515334	Recurrent Adult Burkitt Lymphoma	Aldesleukin binds to the IL-2 receptor and stimulate growth and differentiation of T cells. Cyclophosphamide's active metabolites aldophosphamide and phosphoramide mustard bind to DNA, thereby inhibiting DNA replication and initiating cell death. Etoposide binds to and inhibits topoisomerase II and its function in ligating cleaved DNA molecules, the inhibition of DNA replication and transcription…
DB00072	Trastuzumab	DB00675	Tamoxifen	0.515106	Breast Cancer	ER crosstalks with EGFR and HER-2/neu, signaling via EGFR and HER-2/neu can activate ER and its coactivator AIB1, ER of cell membrane can activate EGFR/HER-2. Anti-HER-2/neu antibody trastuzumab stopped HER-2/neu induced activation of ER and AIB1. ER antagonist tamoxifen stopped ER induced activation of EGFR/HER-2. Use of both drugs reduced the counteractive crosstalks.
DB01234	Dexamethasone	DB05109	Trabectedin	0.514954	Ovarian Cancer	Doxorubicin forms complexes with DNA by intercalation between base pairs, and it inhibits topoisomerase II activity by stabilizing the DNA-topoisomerase II complex, preventing the religation portion of the ligation-religation reaction that topoisomerase II catalyzes. Dexamethasone is a glucocorticoid agonist. In addition to binding to specific nuclear steroid receptors, dexamethasone also interfe…
DB00515	Cisplatin	DB00039	Palifermin	0.513407	Sarcoma	Cisplatin binds to nucleophilic groups such as GC-rich sites in DNA, inducing intrastrand and interstrand DNA cross-links, as well as DNA-protein cross-links. These cross-links result in apoptosis and cell growth inhibition. Vincristine binds irreversibly to microtubules and spindle proteins in S phase of the cell cycle and interferes with the formation of the mitotic spindle, thereby arresting t…
DB00073	Rituximab	DB00480	Lenalidomide	0.513042	Chronic Lymphocytic Leukemia	Rituximab binds to the CD20 antigen on B lymphocytes, while the Fc domain recruits antibodies and complements to mediate cell lysis and interferes with the growth and spread of cancer cells in the body. Lenalidomide inhibits TNF-alpha production, stimulates T cells, reduces serum levels of the cytokines vascular endothelial growth factor (VEGF) and basic fibroblast growth factor (bFGF), and inhib…
DB01248	Docetaxel	DB00019	Pegfilgrastim	0.512982	Breast Cancer	Epirubicin intercalates into DNA and interacts with topoisomerase II, thereby inhibiting DNA replication and repair and RNA and protein synthesis. This agent also produces toxic free-radical intermediates and interacts with cell membrane lipids causing lipid peroxidation. Docetaxel binds to and stabilizes tubulin, thereby inhibiting microtubule disassembly which results in cell- cycle arrest at t…
DB00493	Cefotaxime	DB00955	Netilmicin	0.512878	Pneumonia Ventilator Associated	Tobramycin binds irreversibly to the 30 S ribosomal subunit, inhibiting bacterial protein synthesis. Tobramycin may also destabilize bacterial memebrane by binding to 16 S 16 S r-RNA. Amoxicillin binds to penicillin-binding protein 1A (PBP-1A) and inhibits bacterial cell wall synthesis. Ceftriaxone works by inhibiting the mucopeptide synthesis and results in the formation of of defective cell wal…
DB00423	Methocarbamol	DB00945	Acetylsalicylic acid	0.512877	Relief the pain and discomfort associated with muscle pain (musculoskeletal).	Aspirin reduces substances in the body that cause pain and inflammation. Methocarbamol is a muscle relaxant and blocks nerve impulses (or pain sensations) that are sent to the brain.
DB00041	Aldesleukin	DB00982	Isotretinoin	0.512756	Disseminated Neuroblastoma	Aldesleukin binds to the IL-2 receptor and stimulate growth and differentiation of T cells. Sargramostim binds to the Granulocyte-macrophage colony stimulating factor receptor and leads to the production of hemopoietic cells and neutrophils Isotretinoin binds to and activates nuclear retinoic acid receptors (RARs); activated RARs serve as transcription factors that promote cell differentiation an…
DB00073	Rituximab	DB00188	Bortezomib	0.510898	Non-Hodgkin's Lymphoma	Rituximab binds to the CD20 antigen on B lymphocytes, while the Fc domain recruits antibodies and complements to mediate cell lysis and interferes with the growth and spread of cancer cells in the body. Bortezomib is a potent inhibitor of 26S proteasome, and appears to increase the sensitivity of cancer cells to traditional anticancer agents, thus inducing apoptosis. Bendamustine acts as an alkyl…
DB00484	Brimonidine	DB01194	Brinzolamide	0.510891	Open-angle glaucoma or ocular hypertension.	Brimonidine is used to lower pressure in the eyes as an alpha adrenergic receptor agonist (primarily alpha-2). Brinzolamide is a highly specific inhibitor of CA-II, which is the main CA isoenzyme involved in the secretion of aqueous humor.
DB00316	Acetaminophen	DB05760	MK-0974	0.510255	Migraine	Acetaminophen acts primarily in the CNS, by increasing the pain threshold by inhibiting both isoforms of cyclooxygenase, COX-1, COX-2, and COX-3 enzymes involved in prostaglandin (PG) synthesis. Telcagepant acts as a calcitonin gene-related peptide receptor antagonist and blocks this peptide. It is believed to constrict dilated blood vessels within the brain.
DB00773	Etoposide	DB00019	Pegfilgrastim	0.50982	Lymphoma	Rituximab binds to the CD20 antigen on B lymphocytes, while the Fc domain recruits antibodies and complements to mediate cell lysis and interferes with the growth and spread of cancer cells in the body. Etoposide binds to and inhibits topoisomerase II and its function in ligating cleaved DNA molecules, the inhibition of DNA replication and transcription, and apoptotic cell death. Ifosfamide alkyl…
DB00072	Trastuzumab	DB00544	Fluorouracil	0.509671	Gastric Cancer	Trastuzumab binds to the HER2 proto-oncogene and leads to antibody mediated killing of the HER2 positive cells. Cisplatin binds to nucleophilic groups such as GC-rich sites in DNA, inducing intrastrand and interstrand DNA cross-links, as well as DNA-protein cross-links. These cross-links result in apoptosis and cell growth inhibition. Fluorouracil metabolites incorporate into both RNA and DNA; in…
DB00002	Cetuximab	DB00762	Irinotecan	0.509298	Epidermal Growth Factor Receptor (EGFR) Expressing Metastatic Colorectal Cancer	Cetuximab competitively inhibits epidermal growth factor and TGF alpha, thereby reducing their effects on cell growth and metastatic spread. Fluorouracil metabolites incorporate into both RNA and DNA; inhibits synthesis of DNA, incorporation into RNA results in major effects on both RNA processing and functions. Leucovorin enhances the activity of fluorouracil by stabilizing the bond of the activ…
DB06708	Lumefantrine	DB00608	Chloroquine	0.509163	Malaria, Falciparum	Artemether is metabolized into the active metabolite metabolite dihydroartemisinin. The drug works against the erythrocytic stages of P. falciparum by inhibiting nucleic acid and protein synthesis. Lumefantrine inhibits the formation of beta-hematin by forming a complex with hemin and inhibits nucleic acid and protein synthesis. Chloroquine is thought to inhibit heme polymerase activity and preve…
DB00615	Rifabutin	DB00845	Clofazimine	0.508895	AIDS patients with infections due to opportunist mycobacteria	Rifabutin inhibits bacterial DNA-dependent RNA polymerase, thereby suppressing the initiation of RNA formation and leading to inhibition of RNA synthesis and transcription. Clofazimine appears to preferentially bind to mycobacterial DNA leading to disruption of the cell cycle and eventually kills the bacterium. It may also bind to bacterial potassium transporters, thereby inhibiting their functio…
DB00335	Atenolol	DB05286	FTY 720	0.508827	Heart rate and mean arterial pressure	The molecular biology of this biological function is thought to lie in phospho-FTY720's activity at one of the five sphingosine-1-phosphate receptors, S1PR1. Fingolimod has also been reported to be a cannabinoid receptor antagonist, a cPLA2 inhibitor and a ceramide synthase inhibitor. Atenolol is a beta-adrenergic blocking agent that slows heart rate, reduces cardiac output and lowers Blood Press…
DB00002	Cetuximab	DB00441	Gemcitabine	0.508757	Pancreatic Cancer	Cetuximab competitively inhibits epidermal growth factor and TGF alpha, thereby reducing their effects on cell growth and metastatic spread. Gemcitabine inhibits thymidylate synthetase, leading to inhibition of DNA synthesis and cell death.
DB00512	Vancomycin	DB00607	Nafcillin	0.508464	Osteomyelitis	The bactericidal action of vancomycin results primarily from inhibition of cell-wall biosynthesis. By binding to specific penicillin-binding proteins (PBPs) located inside the bacterial cell wall, flucloxacillin inhibits the third and last stage of bacterial cell wall synthesis. As a penicillinase-resistant penicillin, nafcillin exerts a bactericidal action against penicillin-susceptible microorg…
DB00072	Trastuzumab	DB00399	Zoledronate	0.508299	Breast Neoplasms	Trastuzumab binds to the HER2 proto-oncogene and leads to antibody mediated killing of the HER2 positive cells. Zoledronic acid binds to hydroxyapatite crystals in the bone matrix, slowing their dissolution and inhibiting the formation and aggregation of these crystals. Epirubicin intercalates into DNA and interacts with topoisomerase II, thereby inhibiting DNA replication and repair and RNA and …
DB00445	Epirubicin	DB01269	Panitumumab	0.507795	Oesophago-gastric Cancer	Epirubicin intercalates into DNA and interacts with topoisomerase II, thereby inhibiting DNA replication and repair and RNA and protein synthesis. This agent also produces toxic free-radical intermediates and interacts with cell membrane lipids causing lipid peroxidation. Oxaliplatin binds preferentially to the guanine and cytosine moieties of DNA, leading to cross-linking of DNA, thus inhibiting…
DB00330	Ethambutol	DB00615	Rifabutin	0.506327	AIDS patients with infections due to opportunist mycobacteria	Rifabutin inhibits bacterial DNA-dependent RNA polymerase, thereby suppressing the initiation of RNA formation and leading to inhibition of RNA synthesis and transcription. Clofazimine appears to preferentially bind to mycobacterial DNA leading to disruption of the cell cycle and eventually kills the bacterium. It may also bind to bacterial potassium transporters, thereby inhibiting their functio…
[truncated: 202 more rows]

## Sheet: DI-scores of DDIs
Supplementary Data 2. DI-scores of drug combinations and DDIs for gold standard positive set.
Drug 1 (DrugBank ID)	Drug 1 (Name)	Drug 2 (DrugBank ID)	Drug 2 (Name)	DI-score
DB00046	Insulin Lispro	DB00047	Insulin Glargine	0.983506
DB00783	Estradiol	DB00396	Progesterone	0.963989
DB00783	Estradiol	DB00977	Ethinyl Estradiol	0.960668
[truncated: 14,533 more rows]

## Sheet: Legend of Supplementary Data 2
Supplementary Data 2
[truncated: 8 more rows]
