# Supplementary material for: In silico profiling of systemic effects of drugs to predict unexpected interactions
Source: Sci Rep. 2018 Jan 25;8:1612. doi: 10.1038/s41598-018-19614-5 (PMC5785495; doi:10.1038/s41598-018-19614-5)
Supplement: Supplementary file 4 — Dataset 3 [file 41598_2018_19614_MOESM4_ESM.xlsx]

## Sheet: Mirtazapine - pramipexole
Supplementary Data 3. Adverse effects prediction for mirtazapine – pramipexole.
UMLS ID	Name	p-value (TWOSIDES)	P-score (Proposed)	Rank
C0039070	Fainting	3.76×10-14	12.1892	11
C0030193	Pain	1.02×10-105	12.075	12
C0013404	Difficulty breathing	1.87×10-16	11.8721	14
C0019080	Bleeding	6.59×10-36	11.7407	18
C0041834	erythema	2.21×10-34	11.427	22
C0033975	psychoses	1.26×10-132	10.6613	37
C0009421	coma	2.05×10-18	10.4894	43
C0040822	tremor	2.70×10-36	10.4763	44
C0004134	Ataxia	1.47×10-75	10.2107	51
C0027497	nausea	0.012467	10.1865	53
C0036974	cardiovascular collapse	0.00011	9.9344	64
C0004096	asthma	4.17×10-55	9.74329	73
C0037763	muscle spasm	1.06×10-41	9.51567	77
C0013362	dysarthria	1.85×10-5	9.19425	86
C0020649	arterial pressure NOS decreased	4.20×10-20	9.04881	93
C0003864	arthritis	6.44×10-21	8.99222	96
C0025290	Aseptic meningitis	1.50×10-60	8.99102	97
C0032285	neumonia	1.08×10-40	8.70644	108
C0000737	abdominal pain	1.27×10-32	8.37387	129
C0035258	Ekbom Syndrome	1.47×10-76	8.19505	139
C0231218	Feeling unwell	1.59×10-7	7.99964	147
C0034063	lung edema	5.16×10-10	7.73229	158
C1510472	Drug addiction	5.20×10-5	7.69708	159
C0018801	cardiac failure	4.66×10-6	7.59166	165
C0018524	Hallucination	9.91×10-82	7.57515	166
C0002622	Amnesia	8.98×10-101	7.56361	169
C0006444	bursitis	4.96×10-20	7.53191	170
C0002170	alopecia	4.66×10-20	7.52708	172
C0006325	bruxism	7.18×10-278	7.39606	182
C0231528	aching muscles	6.37×10-14	7.33345	184
C0085649	edema extremities	2.29×10-47	7.32096	186
C0020456	hyperglycaemia	2.00×10-13	7.29405	188
C0040485	retrocollis	5.55×10-22	7.22774	197
C0018800	cardiac enlargement	8.62×10-5	7.17601	203
C0024117	chronic obstructive airway disease	5.93×10-69	6.85859	221
C0035410	rhabdomyolysis	0.008843	6.59031	251
C0085606	micturition urgency	2.65×10-51	6.55489	254
C0041912	Infection Upper Respiratory	6.22×10-51	6.15578	282
C0575090	balance disorder	1.24×10-74	6.11349	287
C0011175	dehydration	2.11×10-10	6.07893	292
C0020676	hypothyroid	2.59×10-42	6.05489	295
C0015695	fatty liver	1.20×10-34	5.93698	307
C0034065	Embolism pulmonary	7.89×10-26	5.85471	322
C0043096	loss of weight	9.32×10-37	5.83795	326
C1145670	respiratory failure	9.92×10-6	5.78213	333
C0017181	gastrointestinal bleed	3.62×10-18	5.43486	363
C0085593	chill	2.13×10-24	5.1998	386
C1269683	major depression	1.70×10-102	5.13629	400
C0032290	aspiration pneumonia	6.06×10-11	4.96972	419
C0020651	Hypotension Orthostatic	6.51×10-39	4.96215	420
C0040034	thrombocytopenia	8.04×10-64	4.70842	442
C0042487	phlebothrombosis	2.26×10-36	4.21917	495
C0021141	ADH inappropriate	2.25×10-36	4.05901	512
C0149871	deep vein thromboses	3.23×10-34	3.8626	529
C0023530	leucopenia	2.91×10-8	3.81434	533
C0037672	sleep walking	3.16×10-16	3.74253	542
C1456784	paranoia	8.42×10-49	3.40008	581
C0442874	neuropathy	1.16×10-6	3.04615	624
C0023518	leucocytosis	2.47×10-13	2.02174	729
C0030196	Extremity pain	1.73×10-51	1.89437	738
C0000731	abdominal distension	1.32×10-9	1.74189	756
C0020517	allergies	1.83×10-59	0.905422	826
C0398353	Hypoventilation	2.15×10-219	-	-
C0003467	Anxiety	1.39×10-129	-	-
C0242184	hypoxia	9.57×10-69	-	-
C0032708	Porphyria	5.99×10-58	-	-
C0151766	Abnormal LFTs	6.50×10-58	-	-
C0522055	abnormal ECG	1.75×10-53	-	-
C0318712	gastroenteritis viral	1.02×10-52	-	-
C0277925	Cold extremities	2.37×10-52	-	-
C0019209	enlarged liver	1.60×10-51	-	-
C0152025	polyneuropathy	1.52×10-50	-	-
C0018939	Blood disorder	7.45×10-49	-	-
C0020615	hypoglycaemia	8.66×10-49	-	-
C0004144	atelectasis	6.18×10-44	-	-
C0497327	amentia	2.55×10-42	-	-
C0007787	transient ischaemic attack	1.96×10-38	-	-
C0038999	bulging	1.61×10-35	-	-
C0151786	muscle weakness	8.68×10-34	-	-
C0023895	disease of liver	1.03×10-29	-	-
C0036439	Scoliosis	4.71×10-29	-	-
C0085762	alcohol abuse	3.22×10-28	-	-
C0042024	Incontinence	6.32×10-27	-	-
C0010200	Cough	1.95×10-26	-	-
C0013146	abuse	8.11×10-26	-	-
C0262385	autonomic instability	4.27×10-24	-	-
C0235896	lung infiltration	1.91×10-23	-	-
C0016053	fibromyalgia	6.48×10-21	-	-
C0038663	attempted suicide	3.54×10-20	-	-
C0024586	carcinoid syndrome	9.61×10-17	-	-
C0220981	metabolic acidosis	8.57×10-15	-	-
C0085584	encephalopathy	1.81×10-13	-	-
C0595939	still birth	2.23×10-12	-	-
C0917799	excessive sleepiness	6.95×10-12	-	-
C0311394	difficulty in walking	6.30×10-11	-	-
C0042963	emesis	7.20×10-9	-	-
C0038454	apoplexy	3.20×10-8	-	-
C0042571	spinning sensation	6.07×10-6	-	-
C0011615	allergic dermatitis	9.18×10-5	-	-

## Sheet: Legend of Supplementary Data 3
Supplementary Data 3
Description	Adverse effects prediction for mirtazapine – pramipexole.
Columns	UMLS ID	UMLS concept ID
	Name	Phenotype term of UMLS concept ID
	p-value (TWOSIDES)	The p-value represents the significance of the association between the drug pair and a phenotype. We gathered this information from the TWOSIDES database.
	P-score (Proposed)	Phenotype-specific interaction score (P-score) for a phenotype of the drug pair.
	Rank	Phenotype ranking (based on the P-score)
