# Supplementary material for: In silico profiling of systemic effects of drugs to predict unexpected interactions
Source: Sci Rep. 2018 Jan 25;8:1612. doi: 10.1038/s41598-018-19614-5 (PMC5785495; doi:10.1038/s41598-018-19614-5)
Supplement: Supplementary file 5 — Dataset 4 [file 41598_2018_19614_MOESM5_ESM.xlsx]

## Sheet: Mirtazapine & Pramipexole
Supplementary Data 4. Pathway enrichment test for high-scored genes of ‘mirtazapine and pramipexole’ and ‘zoledronic acid and gemcitabine’ (p-value < 0.001).
			Mirtazapine				Pramipexole
Term	Associated phenotype	PubMed evidence (PMID)	p-Value	Genes	Fold Enrichment	Benjamini	p-Value	Genes	Fold Enrichment	Benjamini
hsa05032:Morphine addiction	Pain symptoms	1624812, 16018736, 16620524	1.13268e-06	KCNJ5, DRD1, GNAO1, KCNJ6, GNAI2, KCNJ9, ARRB2, GNB1, ARRB1, GNG2, ADORA1, KCNJ3	6.80007	3.83215e-05	2.87916e-09	KCNJ5, GABRG2, DRD1, GNAO1, GNAI3, KCNJ6, GNAI2, KCNJ9, ARRB2, GNAI1, GNB1, GNG2, GNB3, ADORA1, KCNJ3	8.07809	6.47811e-08
hsa05030:Cocaine addiction	Neurological disease	8809851	3.65928e-05	DRD1, BDNF, GNAI2, DRD2, SLC6A3, RELA, MAOA, DLG4	8.41913	0.00106065	5.08824e-05	DRD1, GNAI3, GNAI2, GRIN2B, DRD2, GNAI1, DLG4, GRIN2A	8.00116	0.00031578
hsa04915:Estrogen signaling pathway	Cardiovascular disease	10362825, 16862219, 12398989	0.000110654	KCNJ5, GNAO1, HSP90AA1, KCNJ6, GNAI2, KCNJ9, GRB2, ESR1, KCNJ3, CALM1	5.2088	0.00249288	8.25467e-12	EGFR, GNAO1, HSP90AA1, GNAI3, GNAI2, GRB2, GNAI1, KCNJ3, SRC, AKT1, KCNJ5, KCNJ6, KCNJ9, CALML3, SHC1, HSPA8, PIK3R1, CALM1	8.91038	7.42916e-10
hsa04728:Dopaminergic synapse	Restless leg syndrome	15165542, 21358851, 23288971	2.15287e-09	PPP2R1A, DRD1, GNAO1, DRD3, GNAI2, DRD2, MAOA, SLC6A3, DRD4, KCNJ3, KCNJ5, KCNJ6, KCNJ9, GNB1, GSK3B, GNG2, CALM1	6.84876	1.45678e-07	3.89556e-16	DRD1, GNAO1, GNAI3, GNAI2, DRD3, GNAI1, DRD2, DRD5, DRD4, GRIN2A, PPP1CC, PPP1CB, KCNJ3, AKT1, KCNJ5, PPP1CA, KCNJ6, GRIN2B, KCNJ9, CALML3, GNB1, GNG2, GNB3, CALM1	9.18883	7.99361e-14
	Parkinson's disease	11261503, 15165542, 15329355
hsa04726:Serotonergic synapse	Restless leg syndrome	20142619	2.54552e-19	GNAI2, CYP2C19, SLC6A4, KCNJ3, HTR3E, APP, HTR1A, GNG2, HTR1D, HTR3C, HTR1E, GNAO1, CYP2C9, CYP2C8, MAOA, KCNJ5, CYP4X1, KCNJ6, KCNJ9, GNB1, HTR7, HTR6, HTR2B, HTR2C, HTR2A	11.6142	5.1674e-17	5.55121e-11	GNAI3, GNAO1, GNAI2, GNAI1, KCNJ3, KCNJ5, HTR1B, APP, HTR1A, KCNJ6, KCNJ9, GNB1, GNG2, GNB3, HTR2B, HTR1D, HTR2C, HTR2A	7.9471	1.99843e-09
	Parkinson's disease	12791812, 20592420, 11205152
hsa04725:Cholinergic synapse	Parkinson's disease	20060022, 3631918, 20439843	4.9221e-05	GNAO1, KCNJ6, CHRM4, GNAI2, CHRM3, CHRM2, GNB1, CHRM1, GNG2, JAK2, KCNJ3	5.11026	0.00124823	4.01094e-08	GNAI3, GNAO1, GNAI2, GNAI1, KCNJ12, KCNJ3, AKT1, KCNJ4, KCNJ6, GNB1, FYN, GNG2, JAK2, GNB3, PIK3R1	6.62258	6.01641e-07
	Neurological disease	10833325
hsa04713:Circadian entrainment	Parkinson's disease	18332645, 22935723, 21864527	0.000454574	KCNJ5, GNAO1, KCNJ6, GNAI2, KCNJ9, GNB1, GNG2, KCNJ3, CALM1	4.88531	0.00707481	5.1415e-09	GNAI3, GNAO1, GNAI2, GNAI1, GRIN2A, KCNJ3, KCNJ5, KCNJ6, GRIN2B, KCNJ9, CALML3, GNB1, GNG2, GNB3, CALM1	7.73796	9.25471e-08
	Sleep disorder	17395535, 22935723, 17964201
hsa04540:Gap junction	Cardiovascular disease	15094356, 10864907, 9666714	0.000269037	DRD1, ADRB1, GNAI2, DRD2, GRB2, HTR2B, HTR2C, TUBA1B, HTR2A	5.27391	0.00454148	1.64111e-07	EGFR, DRD1, GNAI3, GNAI2, DRD2, GNAI1, GRB2, PDGFRB, HTR2B, TUBA1A, HTR2C, SRC, HTR2A	7.23968	1.84625e-06
hsa04080:Neuroactive ligand-receptor interaction	Parkinson's disease	26361355	5.22204e-16	DRD1, DRD3, DRD2, ADORA2A, OPRK1, DRD4, ADORA1, AGTR1, S1PR3, HRH1, S1PR1, HTR1A, HRH3, ADRA2A, ADRA2C, HTR1D, PRL, HTR1E, CRHR1, ADRB2, ADRB1, CHRM4, CHRM3, CHRM2, HTR7, CHRM1, HTR6, ADRA1B, HTR2B, HTR2C, ADRA1D, HTR2A	5.95722	5.63993e-14	3.2539e-11	DRD1, DRD3, ADORA2A, DRD2, DRD5, DRD4, ADORA1, AGTR1, S1PR3, HTR1B, S1PR1, HTR1A, GRIN2B, HRH3, ADRA2A, ADRA2C, ADRA2B, HTR1D, PRL, GABRG2, GRIN2A, ADRB2, SSTR3, TBXA2R, HTR2B, HTR2C, HTR2A	4.77686	1.95234e-09
hsa04062:Chemokine signaling pathway	Inflammation	10807313, 18400190, 9459648	0.000226585	LYN, GNAI2, GRB2, RELA, CCL5, CCL17, ARRB2, ARRB1, GNB1, GSK3B, RHOA, GNG2, JAK2	3.60416	0.00417326	9.17013e-07	GNAI3, LYN, GNAI2, GRB2, GNAI1, SRC, AKT1, ARRB2, TIAM1, GNB1, RHOA, GNG2, JAK2, SHC1, GNB3, CRK, PIK3R1	4.47914	8.68746e-06
hsa04024:cAMP signaling pathway	Inflammation	9328930, 15987941, 24322391	1.05656e-06	DRD1, GNAI2, DRD2, ADORA2A, RELA, ADORA1, ADRB2, BDNF, HTR1A, ADRB1, CHRM2, CHRM1, HTR6, RHOA, HTR1D, CALM1, HTR1E	4.42748	4.28956e-05	4.78191e-11	DRD1, GNAI3, GNAI2, ADORA2A, DRD2, GNAI1, DRD5, GRIN2A, PPP1CC, ADORA1, PPP1CB, AKT1, HTR1B, ADRB2, PPP1CA, HTR1A, GRIN2B, CALML3, TIAM1, RHOA, HTR1D, PIK3R1, CALM1	5.69274	2.15186e-09
hsa04020:Calcium signaling pathway	Parkinson's disease	19230774	2.67801e-07	DRD1, ADORA2A, AGTR1, HRH1, ADRB2, ADRB1, CHRM3, CHRM2, CHRM1, HTR7, HTR6, ADRA1B, HTR2B, HTR2C, ADRA1D, HTR2A, CALM1	4.89744	1.35908e-05	6.22498e-05	EGFR, DRD1, ADORA2A, DRD5, GRIN2A, AGTR1, ADRB2, CALML3, TBXA2R, PDGFRB, HTR2B, HTR2C, HTR2A, CALM1	3.83296	0.000361397
hsa05034:Alcoholism			0.000142073	DRD1, BDNF, GNAO1, GNAI2, ADORA2A, DRD2, GRB2, GNB1, SLC6A3, MAOA, CRH, GNG2, CALM1	3.78742	0.00288013	1.33815e-08	DRD1, GNAO1, GNAI3, GNAI2, GRB2, DRD2, GNAI1, ADORA2A, GRIN2A, PPP1CC, PPP1CB, PPP1CA, GRIN2B, CALML3, GNB1, GNG2, SHC1, GNB3, CALM1	5.26065	2.1897e-07

## Sheet: Gemcitabine & Zoledronic acid
Supplementary Data 4. Pathway enrichment test for high-scored genes of ‘mirtazapine and pramipexole’ and ‘zoledronic acid and gemcitabine’ (p-value < 0.001).
			Gemcitabine				Zoledronic acid
Term	Phenotype	PMID	p-Value	Genes	Fold Enrichment	Benjamini	p-Value	Genes	Fold Enrichment	Benjamini
hsa05200:Pathways in cancer	Gastric cancer	25184143, 23055812, 19798449	6.31869e-34	HRAS, PTGS2, MMP9, FASLG, MMP2, CXCL12, TGFB1, AKT1, GNG8, CCNE1, FOS, MAX, CDC42, CASP3, CASP9, CXCR4, CASP8, RHOA, FAS, NOS2, RELA, TP53, FADD, ARHGEF12, CDK4, CDK2, DAPK1, MAPK1, CCND1, MAPK3, VEGFA, MAPK8, GNB4, BID, TRAF2, FGFR3, XIAP, ERBB2, EGLN2, BCL2L1, PTK2, BCL2, RAC1, TRAF3, CEBPA, IL6, BMP2, MSH2, VHL, BRCA2, IGF1, RAF1, BIRC5, BAD, BIRC2, RASSF5, CDKN1A, CDKN1B, BAX	6.73623	1.23214e-31	3.12903e-23	PPARD, PTGS2, MMP9, PPARG, NFKB2, PTEN, TGFB1, AKT1, EDNRB, CASP3, CASP9, CASP8, PRKACA, FAS, FGF2, MYC, EGFR, PRKCA, RELA, TP53, MAPK1, CCND1, HIF1A, LPAR6, VEGFA, MAPK3, MDM2, BID, WNT5A, TRAF1, XIAP, CXCL8, NFKBIA, KITLG, CDH1, BCL2L1, PTK2, ITGAV, BCL2, EGF, IL6, BIRC5, BIRC3, BIRC2, STAT3, CDKN1A, CDKN1B, GSK3B, BAX	5.41857	6.25807e-21
	Tumor	24491179, 25833940, 23071148
	Carcinoma	26619402, 21188235, 20814228
hsa04210:Apoptosis	Neoplasm of pituitary	12169386, 15105437, 23155226	1.41017e-24	BID, TRAF2, TNF, XIAP, DFFA, RELA, TP53, FASLG, FADD, BAD, BCL2L1, BIRC2, TRADD, TNFRSF10A, AKT1, CASP6, TNFRSF1A, CASP3, TNFRSF10B, CASP9, CASP7, BAX, BCL2, CASP8, FAS	18.0928	1.37492e-22	8.15452e-16	BID, TNF, XIAP, RELA, TP53, NFKBIA, BCL2L1, BIRC3, BIRC2, AKT1, CASP6, TNFSF10, CASP3, TNFRSF10B, CASP9, BAX, BCL2, CASP8, FAS	13.3181	3.10862e-14
	Gastric cancer	25860861, 21042755, 15338443
	Gastrointestinal disorders	10363202, 10735533, 22689519
	Neurological diseases	11014725, 25056458, 15309913
	Cardiovascular disease	20664736, 22596221, 11818361
hsa05161:Hepatitis B	Renal disease	20461128, 27509699, 19517525	2.04097e-20	HRAS, TNF, MMP9, ELK1, FASLG, TGFB1, AKT1, CCNE1, FOS, CASP3, CASP9, BCL2, CASP8, FAS, IL6, RELA, TP53, RAF1, BIRC5, FADD, BAD, CDK4, CDK2, MAPK1, CDKN1A, CCND1, CDKN1B, BAX, MAPK3, MAPK8	9.28348	1.32663e-18	7.95963e-18	TNF, MMP9, CXCL8, NFKBIA, PTEN, SRC, TGFB1, AKT1, IFNA2, CASP3, CASP9, BCL2, CASP8, FAS, MYC, PRKCA, IL6, RELA, TP53, BIRC5, STAT3, MAPK1, CDKN1A, CCND1, CDKN1B, BAX, MAPK3, IRF3	8.39211	5.30642e-16
	Cardiomyopathy	22936196, 10908160, 17684632
	Pancreatic disorder	18824707, 24216545, 20209272
hsa04668:TNF signaling pathway	Gastric cancer	23975421	5.056e-16	CXCL1, TRAF2, IL6, TNF, CCL2, PTGS2, MMP9, RELA, FADD, BIRC2, TAB2, TRADD, AKT1, TNFRSF1A, MAPK1, FOS, CASP3, CASP7, CASP8, MAPK3, MAPK8, FAS, TRAF3	9.73597	2.70894e-14	7.03231e-23	CXCL1, TRAF1, CSF2, TNF, CCL2, PTGS2, MMP9, EDN1, NFKBIA, MMP3, VCAM1, AKT1, CASP3, CCL20, CASP8, IL1B, FAS, MAP2K6, LTA, ICAM1, IL6, CEBPB, MAP2K3, RELA, BIRC3, BIRC2, MAPK1, MAPK3, TNFAIP3	11.8898	7.03231e-21
	Tumor	18954521, 11005254, 16614236
	Inflammation	25169849
hsa05210:Colorectal cancer			9.45512e-15	MSH2, TP53, RAF1, BIRC5, BAD, TGFB1, AKT1, MAPK1, FOS, CCND1, CASP3, CASP9, BAX, BCL2, MAPK3, RAC1, RHOA, MAPK8	13.0268	3.68039e-13	1.08204e-08	AKT1, MAPK1, CASP3, CCND1, CASP9, GSK3B, BCL2, BAX, MAPK3, TP53, BIRC5, MYC, TGFB1	9.1124	6.76277e-08
hsa05212:Pancreatic cancer			2.26488e-14	ERBB2, RELA, TP53, RAF1, BRCA2, BAD, BCL2L1, CDK4, TGFB1, AKT1, CDC42, MAPK1, CCND1, CASP9, VEGFA, MAPK3, RAC1, MAPK8	12.4256	7.36078e-13	1.90158e-08	EGFR, RELA, TP53, BCL2L1, TGFB1, STAT3, AKT1, MAPK1, CCND1, CASP9, VEGFA, MAPK3, EGF	8.69182	1.15247e-07
hsa05152:Tuberculosis	Renal disease	21633015, 23303798, 24527241	6.07742e-14	BID, TNF, RAB5B, IL10, TGFB1, AKT1, TNFRSF1A, CASP3, CASP9, IL10RA, BCL2, IFNG, CASP8, RHOA, NOS2, IL6, RELA, RAF1, FADD, BAD, ARHGEF12, TRADD, MAPK1, BAX, MAPK3, MAPK8	6.59109	1.69176e-12	2.61136e-09	BID, IRAK2, IL6, TNF, CEBPB, RELA, IL10, SRC, TGFB1, AKT1, IFNA2, MAPK1, CASP3, CASP9, BCL2, BAX, CASP8, IFNG, MAPK3, IL1B, IL1A	5.15617	1.86526e-08
	Bone disorders	22711012
	Repiratory disease	25809770
hsa04151:PI3K-Akt signaling pathway	Tumor	15023437	6.28654e-14	HRAS, FGFR3, MCL1, FASLG, BCL2L1, AKT1, GNG8, CCNE1, PTK2, CASP9, BCL2, RAC1, NOS3, IL2RG, IL6, RELA, TP53, RAF1, IGF1, BAD, CDK4, RPTOR, CDK2, BCL2L11, KDR, MAPK1, CDKN1A, CCND1, CDKN1B, CCND3, VEGFA, MAPK3, GNB4, COL1A1, JAK3	4.55204	1.53166e-12	5.27311e-12	KITLG, BCL2L1, PTEN, AKT1, IFNA2, PTK2, PDPK1, CASP9, INS, ITGAV, BCL2, MYB, EGF, MYC, FGF2, SPP1, PRKCA, EGFR, IL6, RELA, TP53, BRCA1, BCL2L11, DDIT4, MAPK1, CDKN1A, CCND1, CDKN1B, LPAR6, GSK3B, VEGFA, MAPK3, MDM2	4.15696	9.58749e-11
	Inflammation	25514767, 27208432
	Neurological diseases	23320155, 25722288, 26320845
hsa05219:Bladder cancer			7.87908e-14	HRAS, FGFR3, ERBB2, MMP9, TP53, RAF1, CDK4, MMP2, DAPK1, MAPK1, TYMP, CDKN1A, CCND1, VEGFA, MAPK3	16.4159	1.70786e-12	1.23835e-13	EGFR, MMP9, TP53, CXCL8, CDH1, SRC, MAPK1, CDKN1A, CCND1, TYMP, VEGFA, MAPK3, MDM2, EGF, MYC	15.8997	3.09475e-12
hsa05205:Proteoglycans in cancer	Tumor	11710818, 21155971, 20840586	1.35768e-13	HRAS, TNF, ERBB2, MMP9, ELK1, FASLG, MMP2, TGFB1, AKT1, CDC42, PTK2, CASP3, EZR, RAC1, RHOA, FAS, TP53, ESR1, RAF1, IGF1, ARHGEF12, KDR, MAPK1, CDKN1A, CCND1, VEGFA, MAPK3	6.05747	2.64766e-12	5.4108e-17	WNT5A, TNF, ERBB3, MMP9, TGFB1, IQGAP1, SRC, AKT1, PTK2, CASP3, PDPK1, GPC3, ANK3, ITGAV, PRKACA, FAS, MYC, FGF2, PRKCA, EGFR, TP53, STAT3, PTPN11, MAPK1, CDKN1A, CCND1, HIF1A, VEGFA, MAPK3, MDM2, PLAU	6.73616	2.7054e-15
hsa05203:Viral carcinogenesis			2.45825e-13	TRAF2, HRAS, CCNE1, CDC42, CASP3, RAC1, CASP8, RHOA, DLG1, TRAF3, LTBR, KAT2B, RELA, TP53, CDC20, BAD, CDK4, CDK2, TRADD, MAPK1, CDKN1A, CCND1, CDKN1B, CCND3, BAX, MAPK3, JAK3	5.90972	4.3574e-12	3.33558e-08	TRAF1, RELA, TP53, NFKBIA, NFKB2, STAT3, SRC, MAPK1, CASP3, CCND1, CDKN1A, CDKN1B, REL, GTF2A1, BAX, CASP8, MAPK3, MDM2, IRF3, PRKACA, HDAC9	4.45191	1.96211e-07
hsa05145:Toxoplasmosis	Renal disease	20120757, 20120759	7.3997e-13	TNF, XIAP, RELA, BAD, BCL2L1, BIRC2, TAB2, IL10, TGFB1, AKT1, MAPK1, TNFRSF1A, CASP3, CASP9, IL10RA, BCL2, CASP8, IFNG, MAPK3, MAPK8, NOS2	7.98536	1.20244e-11	1.03923e-15	TNF, XIAP, RELA, MAP2K3, NFKBIA, BCL2L1, CD40, BIRC3, BIRC2, IL10, STAT3, TGFB1, HSPA1L, AKT1, MAPK1, PDPK1, CASP3, CASP9, CD40LG, BCL2, CASP8, IFNG, MAPK3, MAP2K6	8.83914	3.33067e-14
	Heart condition	27081427
	Inflammation	25437299
	Gastrointestinal disorders	25437299
hsa05222:Small cell lung cancer			2.65358e-12	TRAF2, XIAP, PTGS2, RELA, TP53, BCL2L1, CDK4, BIRC2, CDK2, AKT1, CCNE1, MAX, PTK2, CCND1, CASP9, BCL2, NOS2, TRAF3	9.50191	3.98032e-11	5.26215e-11	TRAF1, XIAP, PTGS2, RELA, TP53, NFKBIA, BCL2L1, BIRC3, BIRC2, PTEN, AKT1, CCND1, PTK2, CASP9, ITGAV, BCL2, MYC	8.69182	6.57768e-10
hsa04115:p53 signaling pathway	Bone disorders	16380437, 11900571	9.71084e-12	BID, TP53, IGF1, CDK4, CDK2, CCNB1, CCNE1, CDKN1A, CCND1, CASP3, CCND3, CASP9, BAX, CASP8, MDM4, FAS	10.7153	1.35257e-10	2.48654e-09	BID, TP53, PTEN, CCNB1, CDKN1A, CCND1, CASP3, CASP9, BAX, RRM2, CASP8, MDM2, FAS, IGFBP3	9.08101	1.91272e-08
	Carcinoma	12780682, 20052733
	Heart condition	17334357
	Pancreatic disorder	24725405
	Neurological diseases	22042001
	Inflammation	21779518, 23680148
	Gastric cancer	23680148, 25427447, 10454068
	Renal disease	20052733, 24077661
hsa04066:HIF-1 signaling pathway	Gastrointestinal disorders	26667076	2.97065e-11	IL6, LTBR, VHL, ERBB2, RELA, IGF1, EGLN2, AKT1, MAPK1, CDKN1A, CDKN1B, TFRC, BCL2, IFNG, VEGFA, MAPK3, NOS3, NOS2	8.24145	3.86184e-10	4.90868e-10	PRKCA, EGFR, IL6, RELA, EDN1, STAT3, AKT1, MAPK1, CDKN1A, HIF1A, CDKN1B, INS, BCL2, IFNG, VEGFA, MAPK3, EGF	7.53883	5.45409e-09
	Tumor	26579469, 11927290, 19942427
	Gastric cancer	24216696, 19223895, 15199114
	Inflammation	17998066, 25367569, 19332053
hsa05215:Prostate cancer			5.58604e-11	HRAS, ERBB2, RELA, TP53, RAF1, IGF1, BAD, CDK2, AKT1, CCNE1, MAPK1, CDKN1A, CCND1, CDKN1B, CASP9, BCL2, MAPK3	8.66809	6.80798e-10	8.15681e-12	EGFR, RELA, TP53, NFKBIA, PTEN, AKT1, MAPK1, PDPK1, CDKN1A, CCND1, CDKN1B, CASP9, INS, GSK3B, BCL2, MAPK3, MDM2, EGF	8.88937	1.25489e-10
hsa05142:Chagas disease (American trypanosomiasis)			7.96808e-11	IL6, TNF, CCL2, RELA, FASLG, FADD, IL10, TGFB1, AKT1, TNFRSF1A, MAPK1, FOS, CASP8, IFNG, MAPK3, MAPK8, FAS, NOS2	7.76598	9.13985e-10	1.03349e-08	CCL3, IL6, TNF, CCL2, RELA, CXCL8, NFKBIA, IL10, TGFB1, AKT1, MAPK1, CASP8, IFNG, MAPK3, IL1B, FAS	6.68602	6.66769e-08
hsa04071:Sphingolipid signaling pathway	Neurological diseases	25660725, 23563670	9.42983e-11	BID, TRAF2, HRAS, TNF, RELA, TP53, RAF1, TRADD, AKT1, TNFRSF1A, MAPK1, BAX, BCL2, MAPK3, RAC1, RHOA, ABCC1, NOS3, MAPK8	7.10444	1.02156e-09	8.54891e-05	BID, PRKCA, AKT1, MAPK1, PDPK1, TNF, RELA, BAX, BCL2, MAPK3, TP53, PTEN	4.34591	0.000280265
	Inflammation	19563535, 23761785, 19563535
	Tumor	18751921, 21062159
hsa04510:Focal adhesion			9.71213e-11	HRAS, XIAP, ERBB2, RAF1, ELK1, IGF1, BAD, BIRC2, KDR, AKT1, CDC42, MAPK1, PTK2, CCND1, CCND3, PAK3, BCL2, VEGFA, MAPK3, RAC1, RHOA, RAP1A, MAPK8, COL1A1	5.22759	9.96771e-10	3.62266e-08	PRKCA, EGFR, XIAP, BIRC3, BIRC2, PTEN, SRC, AKT1, MAPK1, PTK2, PDPK1, CCND1, PAK3, ITGAV, BCL2, GSK3B, ILK, VEGFA, MAPK3, EGF, SPP1	4.4303	2.07009e-07
hsa04370:VEGF signaling pathway	Edema	10587525, 22220397	4.84531e-10	HRAS, PTGS2, RAF1, BAD, KDR, AKT1, CDC42, MAPK1, PTK2, CASP9, VEGFA, MAPK3, RAC1, NOS3	10.2981	4.72417e-09	6.58562e-05	PRKCA, AKT1, MAPK1, PTK2, CASP9, PTGS2, MAPK3, VEGFA, SRC	6.412	0.000223224
	Bone disorders	22722639, 12118119
	Tumor	24263190,
	Carcinoma	15018895, 19374603, 16301830
hsa04064:NF-kappa B signaling pathway	Edema	24471369, 21087666	5.0546e-10	TRAF2, TNF, LTBR, XIAP, PTGS2, RELA, BCL2A1, BCL2L1, BIRC2, TAB2, CXCL12, TRADD, TNFRSF1A, TNFSF11, BCL2, TRAF3	8.25198	4.69356e-09	4.13579e-14	TRAF1, ICAM1, TNF, XIAP, PTGS2, RELA, CXCL8, NFKBIA, NFKB2, CD40, BCL2L1, BIRC3, BIRC2, VCAM1, CD40LG, BCL2, IL1B, TNFAIP3, LTA, PLAU	9.9906	1.18316e-12
	Renal disease	26579219, 20651166
	Inflammation	26579219, 20457564, 11134171
	Bone disorders	23468073, 24115294
hsa04068:FoxO signaling pathway	Edema	24174672,	6.11016e-10	IL6, HRAS, RAF1, IGF1, BNIP3, FASLG, IL10, BCL2L11, CDK2, TGFB1, AKT1, CCNB1, MAPK1, CDKN1A, CCND1, CDKN1B, PLK1, MAPK3, MAPK8	6.36218	5.41582e-09	1.58412e-11	EGFR, IL6, PTEN, IL10, BCL2L11, STAT3, TGFB1, AKT1, CCNB1, MAPK1, PDPK1, CCND1, TNFSF10, CDKN1A, CDKN1B, INS, MAPK3, FBXO25, MDM2, BCL6, EGF	6.81076	2.26303e-10
	Heart condition	20148668, 16952979
	Tumor	19066462, 17980712
hsa04932:Non-alcoholic fatty liver disease (NAFLD)	Carcinoma	26355775, 25624725	6.17641e-10	BID, CEBPA, TRAF2, IL6, TNF, RELA, FASLG, BCL2L11, TGFB1, AKT1, CDC42, TNFRSF1A, CASP3, GSK3A, CASP7, BAX, CASP8, RAC1, MAPK8, FAS	5.94306	5.23652e-09	1.07754e-09	BID, PPARA, IL6, TNF, RELA, CXCL8, ADIPOQ, BCL2L11, TGFB1, LEP, AKT1, CASP3, XBP1, INS, BAX, GSK3B, CASP8, IL1B, FAS, IL1A	5.75617	9.79583e-09
	Heart condition	19166659, 25024598
hsa04014:Ras signaling pathway	Carcinoma	21779504, 23799159	6.33704e-10	HRAS, FGFR3, RAB5B, RELA, RAF1, IGF1, FASLG, ELK1, BAD, BCL2L1, KDR, AKT1, GNG8, CDC42, MAPK1, RASSF5, PAK3, RAC1, VEGFA, MAPK3, RHOA, RAP1A, MAPK8, GNB4	4.76497	5.14885e-09	0.000189613	PRKCA, EGFR, RELA, KITLG, BCL2L1, PTPN11, AKT1, MAPK1, REL, PAK3, INS, VEGFA, MAPK3, PRKACA, EGF, FGF2	3.07675	0.000583309
	Inflammation	22401931
hsa05223:Non-small cell lung cancer			2.17421e-09	AKT1, MAPK1, RASSF5, HRAS, CCND1, CASP9, ERBB2, MAPK3, TP53, RAF1, BAD, CDK4, EML4	10.4163	1.69589e-08	4.10895e-06	PRKCA, AKT1, EGFR, MAPK1, PDPK1, CCND1, CASP9, MAPK3, TP53, EGF	7.76056	1.64357e-05
hsa05162:Measles	Tumor	26605259, 19203112	4.12601e-09	IL6, RELA, TP53, FASLG, CDK4, TAB2, CDK2, TNFRSF10A, AKT1, CCNE1, CCND1, TNFRSF10B, CDKN1B, CCND3, IFNG, IL2RG, JAK3, FAS	6.07265	3.09451e-08	9.18007e-10	IL6, RELA, TP53, NFKBIA, STAT3, HSPA1L, AKT1, IFNA2, TNFSF10, CCND1, TNFRSF10B, CDKN1B, GSK3B, IFNG, IL1B, IRF3, FAS, TNFAIP3, IL1A	6.20845	8.74292e-09
hsa05220:Chronic myeloid leukemia			4.24277e-09	HRAS, RELA, TP53, RAF1, BAD, BCL2L1, CDK4, TGFB1, AKT1, MAPK1, CDKN1A, CCND1, CDKN1B, MAPK3	8.72475	3.06423e-08	6.29602e-09	RELA, TP53, NFKBIA, BCL2L1, TGFB1, PTPN11, AKT1, MAPK1, CDKN1A, CCND1, CDKN1B, MAPK3, MDM2, MYC	8.45038	4.34208e-08
hsa04010:MAPK signaling pathway	Inflammation	21203968, 19943344, 19100307	6.78818e-09	TRAF2, HRAS, TNF, FGFR3, RELA, TP53, RAF1, ELK1, FASLG, TAB2, TGFB1, AKT1, CDC42, MAX, TNFRSF1A, MAPK1, FOS, CASP3, MAP3K2, RAC1, MAPK3, RAP1A, MAPK8, FAS	4.22307	4.72748e-08	2.78201e-07	PRKCA, EGFR, TNF, MAP2K3, RELA, TP53, NFKB2, TGFB1, HSPA1L, AKT1, MAPK1, CASP3, BDNF, MAPK3, IL1B, PRKACA, FAS, EGF, FGF2, MYC, MAP2K6, IL1A	3.74941	1.46421e-06
	Tumor	24948110
	Heart condition	20959622, 17875982, 16439621
hsa05166:HTLV-I infection	Pancreatic disorder	9322125, 23198151	7.32014e-09	IL6, HRAS, TNF, KAT2B, LTBR, XIAP, RELA, TP53, FDPS, ELK1, CDC20, BCL2L1, CDK4, TGFB1, AKT1, TNFRSF1A, FOS, CCND1, CDKN1A, CCND3, BAX, IL2RG, JAK3, DLG1	4.20657	4.92216e-08	2.56748e-12	WNT5A, CSF2, NRP1, TNF, XIAP, NFKBIA, NFKB2, BCL2L1, TGFB1, VCAM1, AKT1, XBP1, PRKACA, MYB, MYC, TERT, LTA, EGR1, ANAPC1, ICAM1, IL6, RELA, TP53, CD40, CDKN1A, CCND1, ATF3, GSK3B, BAX	4.9231	5.135e-11
	Renal disease	8190191, 11198604
hsa05014:Amyotrophic lateral sclerosis (ALS)	Inflammation	21375489	7.77568e-09	BID, TNFRSF1A, CASP3, TNF, CASP9, BAX, BCL2, RAC1, TP53, BAD, BCL2L1, CASP1	10.7688	5.05419e-08	1.52799e-06	BID, CASP3, TNF, CASP9, BAX, BCL2, MAP2K3, TP53, BCL2L1, MAP2K6	8.69182	7.10689e-06
	Gastrointestinal disorders	12365061
hsa04620:Toll-like receptor signaling pathway	Neurological diseases	21745188, 18822314, 17974478	8.67336e-09	IL6, TNF, TOLLIP, RELA, FADD, TAB2, AKT1, MAPK1, FOS, CD86, CD80, CASP8, MAPK3, RAC1, MAPK8, TRAF3	6.77285	5.45583e-08	1.63156e-09	CCL3, IL6, TNF, RELA, MAP2K3, CXCL8, NFKBIA, CD40, AKT1, IFNA2, MAPK1, MAPK3, CASP8, IL1B, IRF3, MAP2K6, SPP1	6.96986	1.41875e-08
	Edema	24261962, 19376887
	Respiratory diseases	18377768, 21624505, 27226793
	Gastrointestinal disorders	18176605, 19638078
hsa05211:Renal cell carcinoma			1.32112e-08	HRAS, VHL, RAF1, EGLN2, TGFB1, AKT1, CDC42, MAPK1, PAK3, RAC1, VEGFA, MAPK3, RAP1A	8.97403	8.05056e-08	0.000654409	AKT1, MAPK1, HIF1A, PAK3, MAPK3, VEGFA, TGFB1, PTPN11	5.34881	0.00179188
hsa04062:Chemokine signaling pathway	Pancreatic disorder	16298647, 26330165	2.1083e-08	CXCL1, HRAS, CCL2, RELA, RAF1, CXCL12, AKT1, GNG8, CDC42, MAPK1, PTK2, CXCR5, CXCR4, GSK3A, RAC1, MAPK3, RHOA, RAP1A, GNB4, JAK3	4.82475	1.24582e-07	8.26677e-05	CXCL1, CCL3, CCL2, RELA, CXCL8, NFKBIA, STAT3, SRC, AKT1, MAPK1, PTK2, CCL20, GSK3B, MAPK3, PRKACA	3.50477	0.000275533
	Tumor	20651940, 20651940, 24259307
	Inflammation	10807313, 18400190, 9459648
hsa04660:T cell receptor signaling pathway	Inflammation	12110140	4.72724e-08	HRAS, TNF, RELA, RAF1, CDK4, IL10, AKT1, CDC42, MAPK1, FOS, PAK3, IFNG, MAPK3, RHOA, DLG1	6.53448	2.71121e-07	5.15303e-07	AKT1, CSF2, MAPK1, PDPK1, TNF, PAK3, NFKBIE, CD40LG, GSK3B, RELA, MAPK3, IFNG, NFKBIA, IL10	5.90706	2.51367e-06
	Tumor	19702439, 26035842, 28108950
hsa04722:Neurotrophin signaling pathway	Inflammation	25565964, 20553229, 9453564	4.84756e-08	HRAS, RELA, TP53, RAF1, FASLG, BAD, AKT1, CDC42, MAPK1, BAX, BCL2, MAPK3, RAC1, RHOA, RAP1A, MAPK8	5.98268	2.70078e-07	3.014e-06	IRAK2, NFKBIE, RELA, TP53, NFKBIA, PTPN11, AKT1, MAPK1, PDPK1, BDNF, BAX, BCL2, GSK3B, MAPK3	5.07023	1.31043e-05
	Neurological diseases	7975562, 8339771, 23977697
hsa05133:Pertussis	Repiratory disease	23027529, 1987048	7.08164e-08	MAPK1, FOS, CASP3, IL6, TNF, CASP7, RELA, MAPK3, RHOA, MAPK8, NOS2, CASP1, IL10	7.77749	3.83589e-07	6.78918e-06	MAPK1, CASP3, IL6, TNF, RELA, MAPK3, CXCL8, IL1B, IRF3, IL10, IL1A	6.374	2.56193e-05
hsa05168:Herpes simplex infection	Infection	11377626, 28644417, 3005858	9.18435e-08	TRAF2, IL6, TNF, CCL2, RELA, TP53, FASLG, FADD, TAB2, CDK2, POLR2A, TNFRSF1A, FOS, CASP3, CASP8, IFNG, MAPK8, FAS, TRAF3	4.65865	4.8404e-07	3.73128e-06	TRAF1, IL6, TNF, CCL2, RELA, TP53, NFKBIA, PTPN11, IFNA2, IFIT1, CASP3, CASP8, IFNG, IL1B, IRF3, FAS, LTA	4.03719	1.55469e-05
hsa05230:Central carbon metabolism in cancer	Carcinoma	17879159, 27540483, 23822983	1.18573e-07	AKT1, MAPK1, HRAS, FGFR3, PFKL, GCK, ERBB2, MAPK3, TP53, PFKP, RAF1, PFKM	8.41315	6.08464e-07	0.000595184	AKT1, EGFR, MAPK1, HIF1A, MAPK3, TP53, PTEN, MYC	5.43239	0.00165242
hsa04060:Cytokine-cytokine receptor interaction	Carcinoma	20619718, 19505916, 22015293	1.32754e-07	IL6, TNF, CCL2, LTBR, TNFRSF25, BMPR2, FASLG, CXCL12, IL10, TGFB1, KDR, TNFRSF1A, TNFRSF9, TNFSF11, CXCR5, CXCR4, IL10RA, IFNG, VEGFA, IL2RG, FAS	4.09684	6.63769e-07	1.72214e-09	EGFR, CSF2, IL6, CCL3, TNF, CCL2, LIFR, CXCL8, KITLG, CD40, IL10, TGFB1, LEP, IFNA2, TNFSF10, CCL20, CD40LG, IFNG, VEGFA, IL1B, FAS, EGF, LTA, IL1A	4.53486	1.43512e-08
	Heart condition	10718860, 12517718
hsa05213:Endometrial cancer			1.5032e-07	AKT1, MAPK1, HRAS, CCND1, CASP9, ERBB2, MAPK3, TP53, RAF1, ELK1, BAD	9.49176	7.32811e-07	8.36791e-11	EGFR, AKT1, MAPK1, PDPK1, CCND1, CASP9, GSK3B, MAPK3, ILK, TP53, CDH1, EGF, PTEN, MYC	11.7005	9.8446e-10
hsa05164:Influenza A	Infection	18039138, 19918299	2.36724e-07	IL6, TNF, CCL2, RELA, FDPS, RAF1, FASLG, TNFRSF10A, AKT1, MAPK1, TNFRSF1A, TNFRSF10B, CASP9, IFNG, MAPK3, MAPK8, FAS, CASP1	4.64174	1.12588e-06	5.65127e-12	PRKCA, ICAM1, IL6, TNF, CCL2, RELA, MAP2K3, CXCL8, NFKBIA, HSPA1L, AKT1, IFNA2, MAPK1, TNFSF10, TNFRSF10B, CASP9, GSK3B, IFNG, MAPK3, IL1B, IRF3, FAS, MAP2K6, IL1A	5.99436	9.41877e-11
hsa05206:MicroRNAs in cancer	Carcinoma	17940623, 24079833, 22860232	2.45786e-07	HRAS, FGFR3, PTGS2, MCL1, ERBB2, MMP9, BMPR2, TP53, RAF1, BCL2L2, BCL2L11, RPTOR, CCNE1, CASP3, CDKN1A, CCND1, CDKN1B, EZR, BCL2, VEGFA, RHOA, ABCC1, MDM4	3.6211	1.14115e-06	4.35884e-07	PRKCA, EGFR, PTGS2, ERBB3, MMP9, TP53, BCL2L2, PTEN, BCL2L11, STAT3, BRCA1, DDIT4, NOTCH1, CASP3, CDKN1A, CCND1, CDKN1B, BCL2, VEGFA, MDM2, MARCKS, MYC, PLAU	3.50723	2.2353e-06
hsa04621:NOD-like receptor signaling pathway	Inflammation	26976200, 25071785	2.62529e-07	MAPK1, IL6, TNF, CCL2, RELA, MAPK3, CASP8, MAPK8, CASP1, BIRC2, TAB2	8.97403	1.19054e-06	2.52326e-09	MAPK1, IL6, TNF, CCL2, RELA, CASP8, MAPK3, CXCL8, NFKBIA, IL1B, BIRC3, TNFAIP3, BIRC2	10.2722	1.86908e-08
	infection	24901306, 26632377, 19120480
hsa05140:Leishmaniasis	Inflammation	26678994, 21340351	3.57368e-07	MAPK1, FOS, TNF, PTGS2, RELA, MAPK3, IFNG, ELK1, NOS2, TAB2, IL10, TGFB1	7.58368	1.58379e-06	4.09065e-06	MAPK1, TNF, PTGS2, RELA, MAPK3, IFNG, NFKBIA, IL1B, IL10, TGFB1, IL1A	6.7331	1.66964e-05
hsa04917:Prolactin signaling pathway	Inflammation	12017556, 25462579	3.57368e-07	AKT1, MAPK1, FOS, HRAS, CCND1, TNFSF11, GCK, RELA, MAPK3, ESR1, RAF1, MAPK8	7.58368	1.58379e-06	0.00019608	AKT1, MAPK1, CCND1, INS, RELA, GSK3B, MAPK3, SRC, STAT3	5.5089	0.000594063
	Tumor	23565377, 20736944, 10686432
hsa04012:ErbB signaling pathway	Inflammation	24402051, 15771296	3.82507e-07	AKT1, MAPK1, PTK2, HRAS, CDKN1A, CDKN1B, PAK3, ERBB2, MAPK3, RAF1, ELK1, MAPK8, BAD	6.70473	1.65753e-06	7.97234e-10	PRKCA, EGFR, ERBB3, SRC, AKT1, MAPK1, PTK2, CDKN1A, CDKN1B, PAK3, GSK3B, MAPK3, AREG, EGF, NRG1, MYC	7.99248	7.97234e-09
	Renal disease	18761338, 28590920
	Heart condition	20933094, 18801360, 16508205
hsa04110:Cell cycle			5.00735e-07	CCNB1, CCNE1, CCND1, CDKN1A, MCM7, CDKN1B, CCND3, PLK1, TP53, CDC20, MCM2, CDK4, MCM4, TGFB1, CDK2	5.42784	2.12268e-06	0.00051192	CCNB1, ANAPC1, CDKN1A, FZR1, CCND1, CDKN1B, GSK3B, TP53, MDM2, MYC, TGFB1	3.85524	0.00144136
hsa05160:Hepatitis C	Inflammation	23633957, 16697727, 1551632	1.18657e-06	AKT1, TNFRSF1A, MAPK1, TRAF2, HRAS, CDKN1A, TNF, RELA, MAPK3, TP53, RAF1, MAPK8, BAD, TRAF3, TRADD	5.06054	4.92297e-06	6.77517e-09	EGFR, PPARA, TNF, RELA, TP53, CXCL8, NFKBIA, STAT3, AKT1, IFNA2, MAPK1, PDPK1, IFIT1, CDKN1A, GSK3B, MAPK3, IRF3, EGF	5.88169	4.51678e-08
hsa05132:Salmonella infection	Renal disease	17063110, 12212834, 12854271	1.79294e-06	CXCL1, CDC42, MAPK1, FOS, IL6, RELA, MAPK3, RAC1, IFNG, MAPK8, NOS2, CASP1	6.48725	7.28381e-06	2.46215e-06	CXCL1, CSF2, MAPK1, IL6, CCL3, RELA, MAPK3, IFNG, CXCL8, IL1B, DYNC1H1, IL1A	6.28325	1.09428e-05
hsa05134:Legionellosis	Respiratory diseases	11874157	2.29548e-06	CXCL1, CASP3, IL6, TNF, CASP9, CASP7, RELA, CASP8, BNIP3, CASP1	8.30928	9.13503e-06	2.01205e-09	HSPA1L, CXCL1, CASP3, IL6, TNF, CASP9, ARF1, RELA, CASP8, CXCL8, NFKBIA, IL1B, NFKB2	10.4624	1.60964e-08
hsa04650:Natural killer cell mediated cytotoxicity	Tumor	27142426, 19220837, 26284063	2.53302e-06	BID, HRAS, TNF, FASLG, RAF1, GZMB, TNFRSF10A, MAPK1, CASP3, TNFRSF10B, IFNG, MAPK3, RAC1, FAS	5.14903	9.87876e-06	3.63316e-06	PRKCA, BID, CSF2, ICAM1, TNF, PTPN11, MAPK1, IFNA2, TNFSF10, CASP3, TNFRSF10B, IFNG, MAPK3, FAS	4.98711	1.54602e-05
hsa05218:Melanoma	Inflammation	24818733	3.05908e-06	AKT1, MAPK1, CDKN1A, HRAS, CCND1, MAPK3, TP53, RAF1, IGF1, BAD, CDK4	6.95171	1.16964e-05	4.9471e-07	AKT1, EGFR, MAPK1, CDKN1A, CCND1, MAPK3, TP53, MDM2, CDH1, EGF, PTEN, FGF2	7.3452	2.47355e-06
	Renal disease	17320691, 18303733
hsa05202:Transcriptional misregulation in cancer	Carcinoma	26645049	3.95195e-06	CEBPA, IL6, RELA, MMP9, BCL2A1, TP53, IGF1, GZMB, BCL2L1, SS18, MAX, PTK2, CDKN1A, CD86, CDKN1B, SP1	4.27335	1.48197e-05	3.27511e-13	TRAF1, MAF, CSF2, IL6, CEBPB, MMP9, RELA, PPARG, TP53, CXCL8, BCL2L1, CD40, NR4A3, MMP3, PTK2, CDKN1A, CDKN1B, REL, NUPR1, MDM2, ETV1, BCL6, IGFBP3, MYC, PLAU	6.46713	7.27818e-12
hsa05169:Epstein-Barr virus infection			3.99212e-06	TRAF2, RELA, TP53, TAB2, IL10, CDK2, TRADD, POLR2A, AKT1, CDKN1A, CDKN1B, IL10RA, BCL2, IFNG, MAPK8, JAK3, TRAF3	4.0147	1.46879e-05	3.58868e-11	TRAF1, ICAM1, NFKBIE, RELA, MAP2K3, TP53, NFKBIA, NFKB2, CD40, IL10, STAT3, HSPA1L, AKT1, CDKN1A, CDKN1B, GSK3B, BCL2, IFNG, MDM2, IRF3, PRKACA, TNFAIP3, MYC, MAP2K6	5.48957	4.78491e-10
hsa04380:Osteoclast differentiation	Bone disorders	27337470, 24314143, 12228163	5.64129e-06	TRAF2, TNF, RELA, TAB2, TGFB1, AKT1, MAPK1, FOS, TNFRSF1A, TNFSF11, IFNG, MAPK3, RAC1, MAPK8	4.79528	2.03712e-05	8.04224e-06	TNF, FOSL2, RELA, PPARG, NFKBIA, NFKB2, TGFB1, AKT1, MAPK1, IFNG, MAPK3, IL1B, IL1A, MAP2K6	4.64449	2.97858e-05
	Carcinoma	24135278, 18695921, 21514448
hsa05332:Graft-versus-host disease	Infection	18503997	5.99145e-06	IL6, CD86, TNF, CD80, IFNG, FASLG, GZMB, FAS	10.8776	2.12422e-05	0.000829547	IL6, TNF, IFNG, IL1B, FAS, IL1A	7.90166	0.00224044
	Inflammation	20659573, 11413153
hsa05214:Glioma	Tumor	17159987, 18829576, 19265662	1.12104e-05	AKT1, MAPK1, CDKN1A, HRAS, CCND1, MAPK3, TP53, RAF1, IGF1, CDK4	6.9031	3.90356e-05	1.78422e-06	PRKCA, AKT1, EGFR, MAPK1, CDKN1A, CCND1, MAPK3, TP53, MDM2, EGF, PTEN	7.35462	8.11005e-06
hsa05330:Allograft rejection	Inflammation	24517430, 17548582, 20613526	1.34048e-05	CD86, TNF, CD80, IFNG, FASLG, GZMB, FAS, IL10	9.70165	4.58577e-05	0.00141552	TNF, CD40LG, IFNG, FAS, CD40, IL10	7.04742	0.00377028
hsa05323:Rheumatoid arthritis	Tumor	16265690, 8983286, 18495048	2.16647e-05	FOS, IL6, CD86, TNF, CCL2, TNFSF11, CD80, VEGFA, IFNG, CXCL12, TGFB1	5.60877	7.28362e-05	7.77282e-08	ICAM1, CSF2, CCL3, IL6, TNF, CCL2, CXCL8, MMP3, TGFB1, CCL20, IFNG, VEGFA, IL1B, IL1A	6.91395	4.20152e-07
hsa05221:Acute myeloid leukemia	Renal disease	27293579, 11902742	2.77501e-05	CEBPA, AKT1, MAPK1, HRAS, CCND1, RELA, MAPK3, RAF1, BAD	7.21127	9.17136e-05	0.000258894	AKT1, MAPK1, PPARD, CCND1, RELA, MAPK3, MYC, STAT3	6.20845	0.000772619
	Heart condition	25696595, 19387774
hsa05416:Viral myocarditis	Infection	19880690	3.16817e-05	BID, CD55, CASP3, CD86, CCND1, CASP9, CD80, CASP8, RAC1	7.08476	0.000102962	0.000289549	BID, ICAM1, CASP3, CCND1, CASP9, CD40LG, CASP8, CD40	6.09953	0.000851374
	Cardiomyopathy	18617482, 19880690
hsa04915:Estrogen signaling pathway	Neurological diseases	26024665, 25810887, 21722216	6.07143e-05	AKT1, MAPK1, FOS, HRAS, SP1, MMP9, MAPK3, ESR1, RAF1, NOS3, MMP2	4.98557	0.000194074	0.00733737	HSPA1L, AKT1, EGFR, MAPK1, MMP9, MAPK3, PRKACA, SRC	3.51185	0.0173815
	Renal disease	23460808, 24872356
	Pancreatic disorder	16868476, 26015547, 19433249
hsa05010:Alzheimer's disease	Neurological diseases	26933835, 24998828	8.12525e-05	BID, TNFRSF1A, MAPK1, CASP3, APP, TNF, APH1A, CASP9, CASP7, CASP8, MAPK3, FADD, BAD, FAS	3.73918	0.000251474	0.00500027	BID, MAPK1, CASP3, TNF, CASP9, GSK3B, MAPK3, CASP8, ADAM17, IL1B, FAS	2.84554	0.012301
	Inflammation	22315714, 20122289, 25792098
hsa05146:Amoebiasis	Infection	2388003, 6087510, 16428733	0.000108734	PTK2, CASP3, IL6, TNF, RAB5B, RELA, IFNG, COL1A1, NOS2, IL10, TGFB1	4.65633	0.000331262	4.62645e-06	PRKCA, CSF2, PTK2, CASP3, IL6, TNF, RELA, IFNG, CXCL8, IL1B, PRKACA, IL10, TGFB1	5.32989	1.81428e-05
hsa04622:RIG-I-like receptor signaling pathway	Infection	25644461, 25749629, 24623415	0.000141917	TRAF2, TNF, RELA, CASP8, MAPK8, FADD, TANK, TRAF3, TRADD	5.76902	0.000425691	0.00510106	IFNA2, TNF, RELA, CASP8, CXCL8, NFKBIA, IRF3	4.34591	0.012396
	Tumor	27034163, 24434553, 25941620
hsa04919:Thyroid hormone signaling pathway	Neurological diseases	24577884, 25987207	0.000199701	AKT1, MAPK1, HRAS, CCND1, KAT2B, CASP9, MAPK3, TP53, ESR1, RAF1, BAD	4.32957	0.000589909	3.70659e-08	PRKCA, TP53, SRC, AKT1, MAPK1, NOTCH1, CCND1, PDPK1, HIF1A, CASP9, ITGAV, GSK3B, MAPK3, MDM2, PRKACA, MYC	6.09953	2.05922e-07
	Tumor	22507269, 25855726, 25940797
hsa04940:Type I diabetes mellitus	Renal disease	22819809, 26654860, 24218296	0.000289991	CD86, TNF, CD80, IFNG, FASLG, GZMB, FAS	7.47835	0.000831367	0.000344982	TNF, INS, IFNG, IL1B, FAS, IL1A, LTA	7.24319	0.000985346
	Pancreatic disorder	26318606, 20424842, 1557342
hsa04914:Progesterone-mediated oocyte maturation			0.000639608	CCNB1, AKT1, MAPK1, PLK1, MAPK3, RAF1, IGF1, MAPK8, CDK2	4.64174	0.00175569	0.00361437	CCNB1, ANAPC1, AKT1, MAPK1, FZR1, INS, MAPK3, PRKACA	3.99624	0.00936089
hsa04664:Fc epsilon RI signaling pathway	Cardiovascular disease	8543773, 11792124, 17083354	0.000711077	AKT1, MAPK1, HRAS, TNF, MAPK3, RAC1, RAF1, MAPK8	5.27884	0.00192466	0.00014437	PRKCA, AKT1, CSF2, MAPK1, PDPK1, TNF, MAP2K3, MAPK3, MAP2K6	5.75194	0.000451087
hsa05143:African trypanosomiasis	Infection	23260189, 23829907,	0.000716917	IL6, TNF, IFNG, FASLG, FAS, IL10	8.15821	0.0019139	5.34591e-07	PRKCA, VCAM1, ICAM1, IL6, TNF, IFNG, IL1B, FAS, IL10	11.8525	2.54567e-06
	Neurological diseases	23145191, 16541214, 20028610
hsa04015:Rap1 signaling pathway	Heart condition	27649969, 21295042	0.000731641	HRAS, FGFR3, IGF1, RAF1, KDR, AKT1, CDC42, MAPK1, RASSF5, VEGFA, MAPK3, RAC1, RHOA, RAP1A	2.99134	0.00192682	0.000298358	PRKCA, EGFR, MAGI1, MAP2K3, KITLG, CDH1, SRC, AKT1, MAPK1, INS, VEGFA, MAPK3, EGF, FGF2, MAP2K6	3.10422	0.00086456
hsa04662:B cell receptor signaling pathway	Inflammation	23886342, 23613859	0.0007769	AKT1, MAPK1, FOS, HRAS, RELA, MAPK3, RAC1, RAF1	5.20233	0.00201869	0.00475163	AKT1, MAPK1, NFKBIE, RELA, GSK3B, MAPK3, NFKBIA	4.4089	0.0118368
hsa04912:GnRH signaling pathway		24210090	0.000863464	CDC42, MAPK1, HRAS, MAP3K2, MAPK3, RAF1, ELK1, MAPK8, MMP2	4.43771	0.00221397	0.00464101	PRKCA, EGFR, MAPK1, MAP2K3, MAPK3, PRKACA, MAP2K6, SRC	3.82058	0.0117077

## Sheet: Legend of Supplementary Data 4
Supplementary Data 4
Description	Pathway enrichment test for high-scored genes of ‘mirtazapine and pramipexole’ and ‘zoledronic acid and gemcitabine’ (p-value < 0.001).
Columns	Term	The pathway name provided in the KEGG pathway database
	Associated phenotype	The phenotype term associated with the drug pair found by the proposed method
	PubMed evidence (PMID)	Manually curated literature evidence which includes the phenotype and the pathway association
	p-Value	The modified Fisher's Exact test p-value for the pathway enrichment of the gene-term. Samller p-values represent higher significance. (Provided by DAVID)
	Genes	Genes associated with drug pairs found in the proposed method.
	Fold Enrichment	Fold enrichment 1.5 and above are suggested to be considered as a interesting pathway.(Provided by DAVID)
	Benjamini	To globally correct enrichment p-values in order to control family-wide false discovery rate under certain rate. (Provided by DAVID)
